# Supplementary material for: Relationship between increased maternal serum free human chorionic gonadotropin levels in the second trimester and adverse pregnancy outcomes: a retrospective cohort study
Source: BMC Womens Health. 2024 Jun 4;24:323. doi: 10.1186/s12905-024-03105-z (PMC11149239; doi:10.1186/s12905-024-03105-z)
Supplement: Supplementary file 1 — Supplementary Material 1. [file 12905_2024_3105_MOESM1_ESM.csv]

ID	weight	Gestational age	CRL	BPD	AFP	AFPMoM	HCGB	HCGBMoM	T21	T18	NTD	HCGH	Maternal age	weight2	Maternal height	BMI	SBP	DBP	AMP	Gravidity	Parity	Mode of delivery	Infant gender	Apgar scores	Infant length	PE	GH	HDP	ICP	Hyperlipidaemia	Fetal distress	GDM	Thyroid function	Pregnancy with anemia	Postpartum anemia	Antepartum hemorrhage	Postpartum hemorrhage	Placenta previa	Placental abruption	Premature rupture of menbranes	Amniotic fluid volume	IUGR	Infant weight	Categories (Maternal age)	Categories (BMI)	Categories (Gestational days)	Serial No
1	57.6	119	64	35	34.1	0.93	14.3	1.06	12154	100000	0.93	0	31	68	131	39.62	113	65	81	1	1	1	0	10	48	0	0	0	1	0	0	0	0	1	0	0	0	0	0	0	2	0	0	3	4	0	27527
2	51.5	116	58	34	30	0.8	40.6	2.44	8624	100000	0.8	0	27	63	140	32.14	118	73	88	0	0	0	1	10	50	0	0	0	0	0	0	0	0	0	0	0	0	0	0	0	1	0	0	0	4	0	16205
3	52.2	110	63	32	38.4	1.15	46.8	2.18	11426	100000	1.15	0	26	45	140	22.96	102	62	75.33	1	0	1	1	10	50	0	0	0	0	0	0	0	0	0	1	0	0	0	0	0	0	0	0	0	0	0	14422
4	65.2	114	46	34	29.9	0.98	8.76	0.59	83073	100000	0.98	0	32	72	142	35.71	130	82	98	0	0	1	1	10	50	1	0	2	0	0	0	1	0	0	0	0	0	0	0	0	0	0	0	3	4	0	33303
5	54	121	66	20	47.6	1.2	15.6	1.17	44138	100000	1.2	0	26	65	143	31.79	118	84	95.33	1	1	1	0	10	50	0	0	0	0	0	0	0	0	0	1	0	0	0	0	0	0	0	0	0	4	0	29296
6	51	121	56.7		29.2	0.71	11.8	0.85	32489	100000	0.71	0	24	62	144	29.9				0	0	1	0	10	50	0	0	0	0	0	0	0	0	0	0	0	0	0	0	0	0	0	0	1	3	0	13433
7	35	124		37	106	2.1	11.3	0.76	45006	55879	2.1	0	24	45	144	21.7	152	89	110	1	0	1	1	5.33	46	1	0	2	0	0	1	0	0	1	0	0	0	0	1	0	1	1	1	1	0	1	27405
8	44.2	114	52		42.6	1.06	15.5	0.76	3985	18320	1.06	0	34	60	144	28.94	111	66	81	1	1	0	1	10	50	0	0	0	0	0	0	0	0	1	0	0	0	0	0	0	0	0	0	3	3	0	32072
9	68.9	116		35	37.7	1.25	8.22	0.64	20236	37175	1.25	0	26	82	145	39				0	0	1	0	10	50	0	0	0	0	0	1	0	1	0	0	0	0	0	0	0	0	0	0	0	4	0	2581
10	38.4	116	62		23.5	0.53	8.17	0.41	8510	100000	0.53	0	30	52	145	24.73				0	0	0	0	10	50	0	0	0	0	0	0	0	0	1	0	0	0	0	0	0	0	0	0	3	0	0	8079
11	45.2	115	53		50.3	1.25	16.2	0.85	21556	100000	1.25	0	33	54	145	25.68				0	0	1	1	10	46	0	0	0	0	0	0	0	0	1	0	0	0	0	0	0	0	0	0	3	3	0	8249
12	73.5	105	45	31	24.6	1.04	21.3	1.08	875	71026	1.04	0	34	80	145	38.05	135	80	98.33	0	0	1	0	10	50	0	0	0	0	0	0	0	0	0	0	0	0	0	0	1	0	0	0	3	4	0	11402
13	49	117	54	32	49.7	1.26	20.1	1.21	100000	100000	1.26	0	23	57	145	27.11	125	86	99	0	0	0	0	10	50	0	0	0	0	0	0	0	0	0	0	0	0	0	0	1	0	0	0	1	3	0	11518
14	39.1	117	61		80.3	1.8	26.9	1.42	58158	100000	1.8	0	30	51	145	24.26				0	0	1	1	10	50	0	0	0	0	0	0	0	0	0	1	0	0	0	0	0	0	0	0	3	0	0	13611
15	49.2	118	53	36	52	1.3	41.1	2.58	1057	100000	1.3	1	30	57	145	27.11	106	78	87.33	0	0	0	0	10	50	0	0	0	0	0	0	0	0	0	0	0	0	0	0	0	0	0	0	3	3	0	19213
16	47.7	118	57	38	26	0.63	5.24	0.32	23728	100000	0.63	0	30	55	145	26.16	118	79	92	0	0	1	0	10	48	0	0	0	0	0	0	0	0	0	0	0	0	0	0	0	0	0	0	3	3	0	21251
17	49	136		45	116	2.11	20.6	1.99	4537	100000	2.11	0	24	58	145	27.59	104	78	86.67	0	0	1	1	10	50	0	0	0	0	0	0	0	0	0	1	0	1	0	0	0	0	0	0	1	3	0	25861
18	42	123	64.2	38	43.6	0.9	9.43	0.63	31069	100000	0.9	0	23	53	145	25.21	109	64	79	0	0	1	0	9	50	0	0	0	0	0	0	0	1	0	0	0	0	0	0	0	0	0	0	1	3	0	26042
19	56.1	109	53	31	36	1.15	11	0.52	100000	100000	1.15	0	29	64	145	30.44	125	65	85	0	0	1	1	10	50	0	0	0	0	0	0	0	0	0	1	0	0	0	0	0	0	0	0	0	4	0	33661
20	46.5	112	51		22.1	0.6	25.3	1.31	1803	100000	0.6	0	30	57	145	27.11	101	66	77.67	0	0	1	1	10	50	0	0	0	0	0	0	1	0	0	0	0	0	0	0	0	0	0	0	3	3	0	37972
21	52	128	74.7	43	36.5	0.79	9.82	0.86	7674	100000	0.79	0	30	62	145	29.49	124	72	89.33	0	0	1	1	10	50	0	0	0	0	0	0	1	0	0	1	0	0	0	0	0	0	0	0	3	3	0	38988
22	47	109	58	31	35.7	1.01	14.6	0.6	31142	70633	1.01	0	30	50	145	23.78				1	1	1	1	10	40	0	0	0	0	0	0	1	0	0	0	0	0	0	0	0	0	0	1	3	0	1	1107
23	53.8	121	70	40	15.4	0.38	30.5	2.29	649	100000	0.38	0	30	74	145	35.2				1	0	1	1	10	51	0	0	0	0	0	0	0	0	0	0	0	0	0	0	0	0	0	0	3	4	0	2377
24	48.3	116	61	35	40.1	1.02	32.1	1.84	49240	100000	1.02	0	25	67	145	31.87	119	76	90.33	1	0	1	0	10	50	0	0	0	0	0	0	0	0	0	0	0	0	0	0	1	0	0	0	0	4	0	28598
25	40.9	115	58.5	35	64.2	1.51	27.1	1.33	55668	100000	1.51	0	25	49	145	23.31				1	0	1	1	10	50	0	0	0	1	0	0	0	0	0	0	0	0	0	0	0	0	0	0	0	0	0	5899
26	50.8	124	68	40	52.7	1.21	46.3	3.65	704	100000	1.21	1	29	60	145	28.54	124	85	98	1	1	0	0	10	50	0	0	0	0	0	0	0	0	0	0	0	0	0	0	0	0	0	0	0	3	0	25192
27	48.5	115		34	36.2	0.94	21.3	1.17	853	19579	0.94	0	36	57	145	27.11	120	62	81.33	1	1	1	1	10	50	0	0	0	0	0	0	0	0	0	0	0	0	0	0	0	0	0	0	4	3	0	17740
28	41	115	53		33	0.77	44	2.17	4109	100000	0.77	0	31	48	145	22.83	120	65	83.33	1	1	0	0	10	50	0	0	0	0	0	0	0	0	1	0	0	0	0	0	0	0	0	0	3	0	1	18956
29	45.3	114	62	32	40.2	1.02	17.7	0.89	13638	100000	1.02	0	27	58	146	27.21				0	0	1	0	10	50	0	0	0	0	0	1	0	0	0	0	0	0	0	0	0	0	0	0	0	3	0	2329
30	37.4	128	64	41	59.5	1.09	19.7	1.46	1584	100000	1.09	0	34	47	146	22.05				0	0	1	1	9.67	46	0	0	0	0	1	0	0	0	1	0	0	0	0	0	1	0	0	1	3	0	1	8778
31	41	119	67	35	42	0.92	13.8	0.8	13272	100000	0.92	0	28	57.4	146	26.93	115	68	83.67	0	0	0	0	10	50	0	0	0	0	0	0	0	1	1	0	0	0	0	0	0	0	0	0	0	3	0	17582
32	44	126	58.5	39	54.7	1.1	191	14.37	1262	100000	1.1	1	27	57	146	26.74	125	85	98.33	0	0	1	1	10	50	0	0	0	0	0	0	0	0	0	0	0	0	0	0	0	0	0	0	0	3	0	22874
33	36	126	68	44	68.8	1.31	9.08	0.64	16948	100000	1.31	0	32	46	146	21.58	113	82	92.33	0	0	1	1	10	48	0	0	0	0	0	0	0	0	0	1	0	0	0	0	0	0	0	0	3	0	0	29900
34	51.2	114	43		35.1	0.96	16	0.88	3990	100000	0.96	0	29	61	146	28.62	130	84	99.33	0	0	1	1	10	50	0	0	0	0	0	0	0	0	0	0	0	0	0	0	0	0	0	0	0	3	0	36237
35	53.4	118		36	26.1	0.69	13.1	0.87	988	10540	0.69	0	34	57	146	26.74	110	79	89.33	0	0	1	1	10	50	0	0	0	0	0	0	1	0	0	0	0	0	0	0	0	1	0	0	3	3	0	38066
36	53.5	116	52	37	29.1	0.79	15.4	0.95	29399	100000	0.79	0	30	62	146	29.09				1	0	1	1	8	50	0	0	0	0	0	1	0	0	0	0	0	0	0	0	0	0	0	0	3	3	0	7374
37	53	117	59		38.3	1.02	14.6	0.93	32113	100000	1.02	0	31	67	146	31.43				1	1	1	1	10	50	0	0	0	0	0	0	0	0	0	0	0	0	0	0	0	0	0	0	3	4	0	7758
38	48.9	118	53		38.6	0.96	6.73	0.42	100000	100000	0.96	0	21	53	146	24.86	122	78	92.67	1	1	1	1	10	49	0	0	0	0	0	0	0	0	1	0	2	0	0	1	0	0	0	0	1	0	0	24424
39	47	130	55		45.6	0.89	13.3	1.13	43954	100000	0.89	0	28	57	146	26.74	113	65	81	1	0	0	0	10	50	0	0	0	1	0	0	0	0	0	1	0	0	0	0	0	0	0	0	0	3	0	30793
40	46.5	122	65.1	33	56.3	1.26	18.3	1.27	23799	100000	1.26	0	28	60	146	28.15	110	67	81.33	1	1	1	1	9.67	50	0	0	0	0	0	0	0	0	0	0	0	0	0	0	0	0	0	0	0	3	0	32658
41	44	116		35	43.9	1.06	16.6	0.89	2576	20568	1.06	0	35	51	146	23.93				1	0	1	1	10	50	0	0	0	0	0	0	1	0	0	0	0	0	0	0	0	0	0	0	4	0	0	3117
42	67	118	36	35	27.1	0.85	25.8	2.12	2312	100000	0.85	0	34	69	146	32.37	101	66	77.67	1	0	1	1	10	51	0	0	0	0	0	0	1	0	0	0	0	0	0	0	0	1	0	0	3	4	0	17606
43	53	116	54	18	45.5	1.24	10.4	0.63	63055	100000	1.24	0	33	64	146	30.02	122	60	80.67	1	1	0	0	10	50	0	0	0	0	0	0	1	0	0	0	0	0	0	0	0	0	0	0	3	4	0	20031
44	53.7	115	65		44.1	1.23	17	1.01	4478	100000	1.23	0	28	68	146	31.9	126	72	90	1	1	0	0	10	48	0	0	0	0	0	0	0	0	0	0	0	0	0	0	0	0	0	0	0	4	1	14323
45	51.4	118	68	38	59.1	1.52	11	0.71	43561	100000	1.52	0	26	62	147	28.69	120	75	90	0	0	0	1	10	50	0	0	0	0	0	0	1	0	0	0	0	0	0	0	1	0	0	0	0	3	0	13744
46	41	117	78	38	42.1	0.95	9.97	0.53	44714	100000	0.95	0	25	57	147	26.38	114	88	96.67	0	0	0	1	10	50	0	0	0	0	0	0	0	0	1	0	0	0	0	0	0	0	0	0	0	3	0	15302
47	46	131		42	63.6	1.19	18.3	1.67	2476	100000	1.19	0	27	54	147	24.99	102	66	78	0	0	0	0	10	50	0	0	0	0	1	0	0	0	0	1	0	1	0	0	0	0	0	0	0	0	0	36542
48	38.5	115	69	21	30.8	0.71	12.5	0.6	4563	100000	0.71	0	30	50	147	23.14	106	52	70	0	0	1	0	10	50	0	0	0	0	0	0	0	0	0	1	0	0	0	0	0	0	0	0	3	0	0	37091
49	39.5	122	61	38	62.2	1.27	31.7	2.01	5622	100000	1.27	0	29	52	147	24.06	128	65	86	0	0	0	1	10	50	0	0	0	0	0	0	0	0	0	1	0	0	0	0	0	0	0	0	0	0	0	39007
50	55.1	116	61.9		57	1.59	15.2	0.96	100000	100000	1.59	0	28	66	147	30.54	116	68	84	0	0	0	1	10	50	0	0	0	0	0	0	0	0	1	0	0	0	0	0	0	0	0	0	0	4	0	39290
51	49	120		37	33	0.79	15.6	1.05	3910	100000	0.79	0	33	59	147	27.3				1	1	0	1	10	50	0	0	0	0	0	0	0	0	0	0	0	0	0	0	0	0	0	0	3	3	0	1522
52	46	124		39	60.3	1.3	9.25	0.68	21467	46872	1.3	0	25	57	147	26.38				1	0	1	0	10	50	0	0	0	0	0	0	0	0	0	0	0	0	1	0	0	0	0	0	0	3	0	4043
53	48.6	121	54		39.7	0.93	21	1.46	9044	100000	0.93	0	26	62	147	28.69				1	0	1	0	7.67	50	0	0	0	0	0	1	0	0	0	1	0	0	0	0	0	0	0	0	0	3	0	14063
54	52	121		40	32.1	0.79	4.42	0.32	3739	794	0.79	0	35	64	147	29.62	128	85	99.33	1	1	0	1	9	50	1	0	2	0	0	0	0	1	1	0	0	0	0	0	0	0	0	0	4	3	0	22782
55	43	117	57	36	29.6	0.69	15	0.82	6200	33590	0.69	0	26	56	147	25.92	118	68	84.67	1	1	0	0	10	50	0	0	0	0	0	0	0	0	0	0	0	0	0	0	0	0	0	0	0	3	0	24006
56	55.5	119	64	35	58	1.55	9.43	0.67	100000	100000	1.55	0	31	66	147	30.54	105	65	78.33	1	1	1	0	10	50	0	0	0	0	0	0	1	0	0	0	0	0	0	0	0	0	0	0	3	4	0	31159
57	44.4	138		45	34	0.56	10.9	1.02	1126	20778	0.56	0	27	52	147	24.06	102	60	74	1	1	0	0	10	50	0	0	0	0	0	0	0	0	0	0	0	0	0	0	0	0	0	0	0	0	0	35904
58	41	122		35	37.5	0.78	21.9	1.41	721	34061	0.78	0	33	46	147	21.29				1	1	1	1	10	49	0	0	0	0	0	0	0	0	1	0	0	0	0	0	0	0	0	0	3	0	0	3408
59	42.3	118	66.3	37	57.5	1.3	16.7	0.95	20170	100000	1.3	0	30	57	147	26.38	105	70	81.67	1	1	0	0	10	50	0	0	0	0	0	0	0	0	1	0	0	0	0	0	0	1	0	0	3	3	0	15738
60	54	116	57	35	39.3	1.08	11.3	0.7	26171	100000	1.08	0	32	67	147	31.01	130	75	93.33	1	1	1	0	10	50	1	0	2	0	0	0	1	0	0	1	2	0	0	0	1	0	0	0	3	4	0	36496
61	56.5	124		39	43.4	1.08	6.49	0.57	2208	3248	1.08	0	38	61	147	28.23	170	118	135.33	1	1	1	0	10	38	1	0	2	0	0	1	0	0	0	0	2	0	0	0	0	1	1	1	4	3	1	18608
62	46.2	110		33	36.6	1.01	83.7	3.57	157	84705	1.01	1	29	55	148	25.11				0	0	1	0	10	50	0	0	0	0	0	0	0	0	0	0	0	0	0	0	1	0	0	0	0	3	0	714
63	44	134		43	24.3	0.42	10.1	0.88	680	7313	0.42	0	25	48	148	21.91				0	0	1	1	9.67	45	0	0	0	0	0	0	0	0	1	0	0	0	0	0	0	0	0	1	0	0	1	6722
64	37.6	117	47		22.5	0.5	29.9	1.58	867	100000	0.5	0	29	50	148	22.83				0	0	0	0	10	50	0	0	0	0	0	0	0	0	0	0	0	0	0	0	0	0	0	0	0	0	0	8368
65	47.9	125	66		75.8	1.64	35.1	2.72	2568	100000	1.64	1	27	62	148	28.31				0	0	1	1	10	50	0	0	0	1	0	0	0	1	0	0	0	0	0	0	0	0	0	0	0	3	0	13183
66	48.7	113	57.7	34	28.5	0.77	23	1.16	8278	100000	0.77	0	27	60	148	27.39	138	94	108.67	0	0	1	1	10	50	0	0	0	0	0	0	0	0	0	0	0	0	0	0	0	0	0	0	0	3	0	15147
67	48	118	63	38	34.5	0.85	5.69	0.35	76200	100000	0.85	0	25	56	148	25.57	114	69	84	0	0	1	1	10	50	0	0	0	0	0	0	0	0	0	0	0	0	0	0	0	0	0	0	0	3	0	19082
68	42.4	127		40	48.2	0.93	19.2	1.44	1645	74099	0.93	0	30	51	148	23.28	107	66	79.67	0	0	1	1	10	51	0	0	0	0	0	0	1	0	1	0	0	0	0	0	0	0	0	0	3	0	0	19180
69	51.6	114	57		38.7	1.09	36.5	2.19	493	100000	1.09	0	33	62	148	28.31	123	82	95.67	0	0	0	1	10	50	0	1	1	0	0	0	0	0	1	0	0	0	0	0	0	0	0	0	3	3	0	23682
70	44.5	115	59	38	36.4	0.9	16.9	0.87	20378	100000	0.9	0	25	57	148	26.02	122	86	98	0	0	0	1	5.33	50	1	0	2	0	0	0	0	0	0	0	0	0	0	0	0	0	1	1	0	3	0	25657
71	48	121	55	18	51.7	1.2	7.12	0.49	100000	87444	1.2	0	29	60	148	27.39	112	62	78.67	0	0	0	0	7.33	50	0	0	0	0	1	0	0	0	1	0	0	0	0	0	0	0	0	0	0	3	0	26370
72	56.4	116	62	18	25.3	0.72	20.6	1.33	1446	100000	0.72	0	30	63	148	28.76	117	68	84.33	0	0	1	0	10	50	0	0	0	0	0	0	0	0	0	0	0	0	0	0	0	1	0	0	3	3	0	35859
73	48.4	112	57	20	39.5	1.08	76.2	3.68	1131	100000	1.08	1	29	58	148	26.48	104	57	72.67	0	0	1	1	10	50	0	0	0	0	0	1	0	0	0	0	0	0	0	0	0	2	0	0	0	3	0	39172
74	60	116		35	35.6	1.06	19.7	1.34	984	31228	1.06	0	35	66	148	30.13	125	77	93	0	0	0	1	10	50	0	0	0	0	1	0	1	1	0	0	0	0	0	0	1	0	0	0	4	4	0	39232
75	44.6	122	62.2	37	37.8	0.82	11.1	0.75	33917	100000	0.82	0	29	57	148	26.02				1	1	1	0	10	50	0	0	0	0	0	0	1	0	0	0	0	0	0	0	0	0	0	0	0	3	0	388
76	39.3	114	59		44	1.04	28.1	1.31	1919	100000	1.04	0	29	48	148	21.91				1	0	0	0	10	48	0	0	0	0	0	0	1	0	0	1	0	0	0	0	1	0	0	0	0	0	1	2692
77	54	112	71	35	32.3	0.95	15	0.78	28852	100000	0.95	0	29	65	148	29.67	96	70	78.67	1	1	1	1	10	50	0	0	0	0	0	0	0	0	0	0	0	0	0	0	0	0	0	0	0	3	0	25821
78	57	116		30.6	36.7	1.05	21	1.37	3034	100000	1.05	0	27	70	148	31.96				1	1	1	1	10	50	0	0	0	0	0	0	0	0	0	0	0	0	0	0	0	0	0	0	0	4	0	292
79	48	118		34	40.8	1	43.8	2.71	328	86885	1	1	30	58	148	26.48				1	1	1	1	6.67	50	0	0	0	0	0	0	1	0	0	0	0	0	0	0	0	0	0	0	3	3	0	3089
80	45.6	121	78	37	41.5	0.93	17	1.13	6413	100000	0.93	0	31	57	148	26.02				1	0	0	0	10	50	0	0	0	0	0	0	0	0	1	0	0	0	0	0	1	0	0	0	3	3	0	4459
81	43.3	117		35	39	0.91	10.9	0.6	1702	3834	0.91	0	38	53	148	24.2				1	1	1	0	10	48	0	0	0	0	0	0	0	0	1	0	0	0	0	0	0	0	0	1	4	0	0	10929
82	46.4	123	67		38.9	0.85	20.5	1.47	13083	100000	0.85	0	29	57	148	26.02				1	0	1	1	10	53	0	0	0	0	0	0	0	1	0	0	0	0	0	0	0	0	0	2	0	3	0	13641
83	47	118		36	38.4	0.93	10.8	0.65	2847	8647	0.93	0	35	58	148	26.48	112	64	80	1	1	1	0	10	50	0	0	0	0	0	0	0	0	0	0	0	0	0	0	0	2	0	0	4	3	0	21858
84	49.5	122		37	60.4	1.41	26.2	1.91	2700	100000	1.41	0	25	60	148	27.39	120	81	94	1	0	1	0	10	52	0	0	0	0	0	0	0	0	1	0	0	0	0	0	1	0	0	0	0	3	0	25700
85	50.2	118	48	36	59.1	1.5	34.7	2.21	1841	100000	1.5	0	33	63	148	28.76	114	78	90	1	1	1	0	10	50	0	0	0	0	0	0	0	1	0	0	0	0	0	0	0	0	0	0	3	3	0	28181
86	46.5	119	67	35	37.7	0.89	7.07	0.44	84606	100000	0.89	0	27	59	148	26.94	91	58	69	1	0	1	1	10	50	0	0	0	0	0	1	0	0	0	0	0	0	0	0	0	0	0	0	0	3	0	33784
87	51.6	117		36	46	1.21	25	1.56	2181	97021	1.21	0	30	58	148	26.48				1	1	1	1	10	53	0	0	0	0	0	0	1	0	0	0	0	0	0	0	0	0	0	2	3	3	0	2973
88	45.2	132	60	47	97.4	1.8	8.49	0.73	30787	100000	1.8	0	32	59	148	26.94	117	75	89	1	1	0	1	10	50	0	0	0	0	0	0	0	0	0	1	0	0	0	0	0	0	0	0	3	3	0	32143
89	46.8	110		32	49.5	1.38	17.1	0.73	14641	39090	1.38	0	30	60	148	27.39				1	1	1	0	10	50	0	0	0	0	0	0	0	0	1	0	0	0	0	0	0	0	0	0	3	3	0	1453
90	65	120		37	38.2	1.13	15.2	1.3	739	19829	1.13	0	37	78	148	35.61				1	1	1	1	10	50	0	0	0	0	0	0	0	0	0	0	0	0	0	0	0	0	0	0	4	4	0	647
91	51	122	57	40	47.7	1.14	14.6	1.08	6012	87074	1.14	0	27	60	149	27.03				0	0	0	1	10	50	0	0	0	0	0	0	0	0	0	0	0	0	0	0	0	0	0	0	0	3	0	4003
92	65.4	136	62		50.6	1.13	15.2	1.87	1065	100000	1.13	0	34	73	149	32.88				0	0	1	0	10	50	0	0	0	0	0	0	0	0	0	0	0	0	0	0	0	0	0	0	3	4	0	4011
93	39.2	117	68	35	40.4	0.9	24.8	1.31	8833	100000	0.9	0	29	51	149	22.97	107	55	72.33	0	0	0	0	10	50	0	0	0	0	0	1	0	0	1	0	0	0	0	0	1	0	0	0	0	0	0	22330
94	44.7	115	49	34	31.2	0.77	15.6	0.81	45037	100000	0.77	0	28	56	149	25.22	126	80	95.33	0	0	0	0	10	50	0	0	0	0	0	0	0	1	0	0	0	0	0	0	0	0	0	0	0	3	0	39324
95	47.5	119	62		47.1	1.14	5.97	0.38	22688	100000	1.14	0	30	55	149	24.77	110	70	83.33	1	0	0	1	10	50	0	0	0	0	0	0	0	1	1	0	0	0	0	0	1	0	0	0	3	0	0	21506
96	52	115		34.2	27.8	0.77	9.07	0.56	5357	10973	0.77	0	30	59	149	26.58	120	83	95.33	1	0	1	0	10	50	0	0	0	0	0	0	1	0	0	0	0	0	0	0	0	0	0	0	3	3	0	29726
97	49.7	120	48		45.4	1.1	26.2	1.79	2626	100000	1.1	0	30	62	149	27.93	113	78	89.67	1	1	1	0	10	48	0	0	0	0	0	0	0	0	0	0	0	0	0	0	0	0	0	0	3	3	0	31517
98	52	117	61	36	25.8	0.68	10.2	0.64	10818	100000	0.68	0	32	60	149	27.03	118	78	91.33	1	1	1	0	10	50	0	0	0	0	0	0	0	0	0	0	0	0	0	0	0	0	0	0	3	3	0	33301
99	60	120	75.2	39	54.5	1.51	11.1	0.88	54770	100000	1.51	0	29	71	149	31.98				1	1	1	0	10	49	0	0	0	0	0	0	0	0	0	0	0	0	0	0	0	0	0	0	0	4	0	1011
100	46.4	133		39	63.2	1.17	9.05	0.8	815	3913	1.17	0	41	51	149	22.97				1	1	1	1	10	50	0	0	0	0	0	0	0	0	0	0	0	0	0	0	0	1	0	0	5	0	0	1669
101	46.1	116	68.7	40	37.4	0.93	8.53	0.47	31142	100000	0.93	0	25	61	149	27.48	122	73	89.33	1	1	0	1	10	50	0	0	0	0	0	0	0	0	1	0	0	0	0	1	1	0	0	0	0	3	0	15911
102	46.5	117	52	18	66.7	1.63	12.2	0.71	100000	100000	1.63	0	30	51	149	22.97	122	67	85.33	1	1	0	1	10	50	0	0	0	0	0	0	0	0	0	1	0	0	0	0	0	0	0	0	3	0	0	20086
103	43.9	130	52		97.2	1.83	25.8	2.1	349	19942	1.83	0	39	52	149	23.42	118	68	84.67	1	1	0	0	10		0	0	0	0	0	0	0	0	0	0	0	0	0	0	0	0	0	0	4	0	0	35233
104	58.4	117	65	19	23.8	0.68	10.6	0.73	2958	100000	0.68	0	34	70	149	31.53	127	72	90.33	1	1	1	0	10	50	0	0	0	0	0	0	0	0	0	0	0	0	0	0	0	0	0	0	3	4	0	39082
105	44	119	54	38	54.2	1.24	20.6	1.24	5863	100000	1.24	0	25	50	149	22.52	110	67	81.33	1	0	1	1	10	47	0	0	0	0	0	0	0	0	0	0	0	0	0	0	1	0	0	1	0	0	1	34882
106	53.7	123	78	37	28.2	0.68	3.93	0.31	13610	7451	0.68	0	29	62	150	27.56				0	0	0	1	7.5	50	0	0	0	0	0	0	0	0	1	0	0	0	0	0	0	0	0	0	0	3	0	84
107	52.5	116	56		32.4	0.87	5.49	0.33	100000	100000	0.87	0	26	63	150	28				0	0	1	1	10	52	0	0	0	0	0	0	0	0	1	0	0	0	0	0	0	0	0	2	0	3	0	186
108	45.8	115	71	38	50.2	1.26	34.3	1.81	2111	100000	1.26	0	28	61	150	27.11				0	0	0	1	10	50	0	0	0	0	0	0	0	0	0	1	0	0	0	0	0	0	0	0	0	3	0	777
109	67	112		33	19.8	0.69	6.53	0.41	1785	1193	0.69	0	36	82	150	36.44				0	0	1	0	10	50	1	0	2	0	0	0	0	0	1	0	0	0	0	0	0	0	0	0	4	4	0	874
110	46.5	117	54	36	57.3	1.4	46	2.67	817	100000	1.4	1	27	54	150	24				0	0	0	1	10	50	0	0	0	0	0	0	0	0	1	0	0	0	0	0	1	0	0	0	0	0	0	1042
111	42.3	118	60	38	40.2	0.91	12.3	0.7	8001	31133	0.91	0	27	57	150	25.33				0	0	0	0	10	50	0	0	0	0	0	0	0	0	0	0	0	0	0	0	1	0	0	0	0	3	0	1777
112	54	122		30	36.8	0.91	13.4	1.04	4238	67737	0.91	0	26	67	150	29.78				0	0	1	0	7.67	50	0	0	0	0	0	0	0	0	0	0	0	0	0	0	0	0	0	0	0	3	0	1824
113	43.8	116	37	37	37.1	0.89	27.5	1.47	29251	100000	0.89	0	28	53	150	23.56				0	0	0	1	10	50	0	0	0	0	0	0	0	0	0	0	0	0	0	0	0	0	0	0	0	0	0	2076
114	56.7	120		36	30.5	0.81	7.6	0.57	6675	41781	0.81	0	26	68	150	30.22				0	0	1	1	10	50	0	0	0	0	0	1	0	0	0	0	0	0	0	0	0	0	0	0	0	4	2	2337
115	58.8	115	74	33	25.2	0.75	31.5	2.02	421	58864	0.75	0	30	69	150	30.67				0	0	1	1	10	50	0	0	0	0	1	0	1	0	0	0	0	0	0	0	0	0	0	0	3	4	0	2621
116	39	123	52.6	37	51.9	1.04	40.5	2.65	1745	100000	1.04	1	31	47	150	20.89				0	0	1	1	10	50	0	0	0	0	1	0	1	0	0	0	0	0	0	0	0	0	0	0	3	0	0	2681
117	49.6	120	78		47.2	1.14	18.9	1.29	3846	75468	1.14	0	26	63	150	28				0	0	0	0	10	50	0	0	0	0	0	0	1	0	0	0	0	0	0	0	0	0	0	0	0	3	0	2752
118	53.8	118	73	35	30.5	0.81	17.2	1.16	3909	100000	0.81	0	30	64	150	28.44				0	0	0	1	10	50	0	0	0	0	0	0	0	0	0	0	0	0	0	0	0	0	0	0	3	3	0	2900
119	49.9	116	63.6	37	52.2	1.36	12	0.7	61035	100000	1.36	0	28	62	150	27.56				0	0	1	0	10	50	0	0	0	0	0	0	0	0	0	0	0	0	0	0	1	0	0	0	0	3	0	3099
120	44.2	119	57		46.1	1.05	11.8	0.71	8894	32035	1.05	0	29	54	150	24				0	0	0	0	10	50	0	0	0	0	0	0	0	1	0	0	0	0	0	0	0	0	0	0	0	0	0	3481
121	54	120		35	30.1	0.77	8.5	0.61	1169	3341	0.77	0	37	59	150	26.22				0	0	1	1	10	46	0	0	0	0	0	1	1	0	0	0	0	0	0	0	0	0	1	0	4	3	0	3771
122	52	117	62		22.4	0.59	8.21	0.51	20518	100000	0.59	0	26	66	150	29.33				0	0	1	1	9.67	50	0	0	0	0	0	1	0	0	0	0	0	0	0	0	0	0	0	0	0	3	0	4378
123	62.9	118	65	37	62.9	1.88	16.4	1.26	66415	100000	1.88	0	26	77	150	34.22				0	0	0	1	10	50	0	0	0	0	0	0	0	1	1	0	0	0	0	0	0	0	0	0	0	4	0	4939
124	48.7	122		37	34.1	0.79	23.6	1.7	598	100000	0.79	0	29	58	150	25.78				0	0	0	0	10	50	0	0	0	0	0	0	0	1	1	0	0	0	0	0	0	0	0	0	0	3	0	5173
125	38.9	108	37	30	34.4	0.9	21.4	0.76	2030	11248	0.9	0	20	56	150	24.89				0	0	0	0	9.5	50	0	0	0	0	0	0	0	1	0	0	0	0	0	0	0	1	0	0	1	0	0	5314
126	61.3	125	71		36.4	0.94	6.34	0.6	21333	100000	0.94	0	33	67	150	29.78				0	0	0	1	10	50	0	0	0	0	0	0	0	0	0	0	0	0	0	0	0	0	0	0	3	3	0	5318
127	47.3	125	67	39	37.4	0.8	27.2	2.09	2514	100000	0.8	0	31	51	150	22.67				0	0	0	0	10	50	0	0	0	0	0	0	0	1	1	0	0	0	0	0	0	0	0	0	3	0	0	5436
128	50.5	119	59	40	62.4	1.56	58.1	3.87	1970	100000	1.56	1	31	59	150	26.22				0	0	0	1	10	50	0	0	0	0	0	0	1	0	0	1	0	0	0	0	1	0	0	0	3	3	0	5657
129	59	110	59	31	26	0.85	20.5	1.05	2124	41162	0.85	0	30	64	150	28.44				0	0	1	0	10	48	0	0	0	0	0	0	1	0	1	0	0	0	0	0	0	0	0	1	3	3	1	5778
130	48.5	127	50.3	41.1	48.7	1.03	12.1	0.99	62778	100000	1.03	0	26	56	150	24.89				0	0	1	1	10	50	0	0	0	0	0	0	0	1	1	0	0	0	0	0	0	2	0	0	0	0	0	5847
131	56.5	117	54	36	24.1	0.67	41.7	2.81	371	100000	0.67	1	31	64	150	28.44				0	0	1	1	10	50	0	0	0	0	0	1	1	0	0	0	0	0	0	0	0	0	0	0	3	3	0	6144
132	40	117	74		57.6	1.29	16.5	0.87	19100	100000	1.29	0	34	51	150	22.67				0	0	1	0	10	52	0	0	0	0	0	0	0	0	1	0	0	0	0	0	0	0	0	2	3	0	0	6642
133	54.3	112	62.3		30	0.89	15	0.79	24238	100000	0.89	0	33	63	150	28				0	0	1	0	10	50	0	0	0	0	0	0	1	0	1	0	0	0	0	0	0	0	0	0	3	3	0	7671
134	48	120		31	29.5	0.7	8.04	0.53	6790	100000	0.7	0	25	58	150	25.78				0	0	0	0	10	50	0	0	0	0	0	0	0	0	0	0	0	0	0	0	1	0	0	0	0	3	0	7835
135	52.8	124	63	38	51.1	1.2	22.5	1.83	17229	100000	1.2	0	31	60	150	26.67				0	0	1	0	10	49	0	0	0	0	0	0	1	0	1	0	0	0	1	0	0	0	0	0	3	3	0	8006
136	59	112	56		28.4	0.89	12.8	0.72	24754	100000	0.89	0	28	69	150	30.67				0	0	1	0	10	50	0	0	0	0	0	0	1	0	0	0	0	0	0	0	0	0	0	0	0	4	0	8130
137	44.5	121	63		50.6	1.12	24.6	1.61	12101	100000	1.12	0	26	62	150	27.56				0	0	1	0	10	50	0	0	0	0	1	0	0	0	0	0	0	0	0	0	0	0	0	0	0	3	0	8451
138	41.6	122	71		40.5	0.85	11	0.71	6940	31173	0.85	0	26	54	150	24				0	0	0	0	10	50	0	0	0	0	0	0	0	0	0	0	0	0	0	0	0	0	0	1	0	0	0	8878
139	48	114	62.3		34	0.89	12.6	0.66	47271	100000	0.89	0	29	65	150	28.89				0	0	1	0	10	50	0	0	0	0	0	0	0	0	0	0	0	0	0	0	0	0	0	0	0	3	0	9366
140	51.6	120	65		69.3	1.73	27.7	1.94	2612	100000	1.73	0	31	69	150	30.67				0	0	1	1	10	50	0	0	0	0	1	1	0	0	0	0	0	0	0	0	0	0	0	0	3	4	0	10356
141	50.1	120	58		31.2	0.76	9.45	0.65	60365	100000	0.76	0	28	59	150	26.22				0	0	1	1	10	50	0	0	0	0	1	0	0	0	0	0	0	0	0	0	0	0	0	0	0	3	0	10554
142	41	114		34	49.1	1.17	23.5	1.11	6389	95590	1.17	0	26	52	150	23.11	110	66	80.67	0	0	0	0	10	50	0	0	0	0	0	0	0	0	0	0	0	0	0	0	0	0	0	0	0	0	0	10639
143	44.5	116	62		31.2	0.75	24.9	1.35	8726	100000	0.75	0	26	59	150	26.22				0	0	0	0	10	50	0	0	0	0	0	0	0	0	0	0	0	0	0	0	0	0	0	0	0	3	0	10932
144	40	120	73	35	38.8	0.82	14.4	0.85	4557	39722	0.82	0	26	55	150	24.44	124	76	92	0	0	0	0	10	50	0	0	0	0	0	0	0	0	0	0	0	0	0	0	0	0	0	0	0	0	0	11017
145	51.5	112	56	34	75	2.15	15.8	0.79	100000	100000	2.15	0	27	60	150	26.67	127	63	84.33	0	0	0	1	10	50	0	0	0	0	0	0	0	0	1	0	0	0	0	0	0	0	0	0	0	3	0	12003
146	50.6	118	63		53	1.35	26.5	1.7	2007	100000	1.35	0	29	60	150	26.67				0	0	0	0	10	50	0	0	0	0	0	0	0	0	0	1	0	1	0	0	1	0	0	0	0	3	0	12492
147	54	119	55.7		36.6	0.96	9.05	0.63	25618	100000	0.96	0	31	66	150	29.33				0	0	1	1	9.67	50	0	0	0	0	0	0	1	1	0	0	0	0	0	0	0	0	0	0	3	3	0	13169
148	53.5	117	57	36	24.4	0.65	8.61	0.55	26457	100000	0.65	0	28	68	150	30.22	120	63	82	0	0	1	0	10	50	0	0	0	0	1	0	0	1	0	0	0	0	0	0	1	1	0	0	0	4	0	13237
149	58.2	115	63	35	21	0.62	6.43	0.4	25972	100000	0.62	0	25	65	150	28.89	108	81	90	0	0	0	1	10	50	0	0	0	0	0	0	0	0	1	0	0	0	0	0	0	0	0	0	0	3	0	13450
150	41.6	117	63	37	59.6	1.36	28.4	1.53	33519	100000	1.36	0	28	53	150	23.56	126	53	77.33	0	0	0	1	10	50	0	0	0	0	0	0	1	1	0	0	0	0	0	0	1	0	0	0	0	0	0	13528
151	52.2	128		40	34.8	0.76	7.08	0.62	6958	21330	0.76	0	22	64	150	28.44	134	83	100	0	0	0	1	10	48	0	1	1	0	0	0	0	0	0	0	0	0	0	0	1	0	0	1	1	3	1	13549
152	46	109	64	33	39.9	1.11	10.7	0.43	100000	100000	1.11	0	25	59	150	26.22	114	69	84	0	0	0	1	7.33	50	0	0	0	1	0	0	0	0	1	0	0	1	0	0	0	0	0	0	0	3	0	13587
153	43.1	113	55.4	33	35.9	0.9	13.4	0.62	20013	100000	0.9	0	30	59	150	26.22	143	92	109	0	0	0	0	10	50	1	0	2	0	0	0	0	0	0	1	0	1	0	0	0	0	0	0	3	3	0	13859
154	39.3	121	70		57.6	1.2	65.8	4.04	4093	100000	1.2	1	29	53	150	23.56				0	0	1	1	10	51	0	0	0	0	0	0	0	0	1	0	0	0	0	0	1	0	0	0	0	0	0	13954
155	48.1	124	72	39	33.5	0.74	31.6	2.39	500	100000	0.74	0	30	60	150	26.67	128	73	91.33	0	0	0	1	10	50	0	0	0	0	0	0	0	0	1	0	0	0	0	0	0	0	0	0	3	3	0	14167
156	47.2	122	71	37	33	0.74	24.4	1.72	6566	100000	0.74	0	31	60	150	26.67	133	95	107.67	0	0	1	0	8	48	0	1	1	0	0	0	0	0	0	0	0	0	0	0	0	0	0	0	3	3	0	14938
157	49	128		42	76.2	1.59	42.9	3.63	274	92889	1.59	1	31	57	150	25.33	106	85	92	0	0	1	1	10	50	0	0	0	0	0	0	0	0	0	0	0	0	0	0	1	1	0	0	3	3	1	14942
158	50.4	123	74.2	41	103	2.4	26.7	2.03	22110	100000	2.4	0	28	59	150	26.22	117	72	87	0	0	0	1	9.67	50	0	0	0	0	0	0	0	0	1	0	0	0	0	0	0	0	0	0	0	3	0	15215
159	44	113		30.3	32.3	0.82	13.4	0.63	6950	20719	0.82	0	27	52	150	23.11	117	72	87	0	0	1	1	10	49	0	0	0	0	0	0	0	0	1	0	0	0	0	0	0	0	0	0	0	0	0	15313
160	45.4	125		39	87.7	1.84	25.5	1.91	2736	100000	1.84	0	30	60	150	26.67	125	77	93	0	0	0	1	10	50	0	0	0	0	0	0	0	0	0	0	0	0	0	0	0	0	0	0	3	3	0	15341
161	46.7	117	50	39	29.4	0.72	14.8	0.86	5285	100000	0.72	0	28	55	150	24.44	106	62	76.67	0	0	0	0	10	50	0	0	0	0	0	0	0	0	0	1	0	0	0	0	1	0	0	0	0	0	0	15426
162	54.8	108	55		47	1.51	12.9	0.57	81972	100000	1.51	0	27	67	150	29.78	106	64	78	0	0	1	0	10	50	0	0	0	0	0	0	0	0	0	0	0	0	0	0	0	0	0	0	0	3	0	15719
163	51.7	115	69	34	41.8	1.14	11	0.63	80801	100000	1.14	0	28	65	150	28.89	118	73	88	0	0	1	1	10	50	0	0	0	0	0	0	0	0	1	0	0	0	0	0	0	0	0	0	0	3	0	15732
164	57.5	125		42	58.7	1.44	23.7	2.12	308	27033	1.44	0	38	67	150	29.78	133	75	94.33	0	0	1	0	10	50	0	0	0	0	0	0	1	0	0	0	0	0	0	0	1	0	0	0	4	3	0	15872
165	40.7	118		36	34.7	0.77	6.96	0.38	3184	1457	0.77	0	35	56	150	24.89	115	70	85	0	0	1	0	10	50	0	0	0	0	0	0	0	1	0	0	0	0	0	0	1	0	0	0	4	0	0	16142
166	41.1	119	69	39	71	1.56	59.4	3.45	408	100000	1.56	1	28	56	150	24.89	121	84	96.33	0	0	0	0	10	50	0	0	0	0	0	0	0	0	1	0	0	0	0	0	0	0	0	0	0	0	0	16359
167	58	116		37	28.4	0.82	12.7	0.75	4059	22377	0.82	0	30	70	150	31.11	145	95	111.67	0	0	1	1	10	51	0	0	0	0	0	0	0	0	0	0	0	0	0	0	0	0	0	0	3	4	0	16373
168	54.7	123	68	37	35.7	0.88	8.53	0.69	18993	100000	0.88	0	30	67	150	29.78	114	68	83.33	0	0	1	1	10	50	0	0	0	0	0	0	0	0	0	0	0	0	0	0	0	0	0	0	3	3	2	16539
169	46	125	61	29	39.7	0.84	6.84	0.51	11484	100000	0.84	0	28	58	150	25.78	122	76	91.33	0	0	1	1	10	50	0	0	0	0	0	0	0	0	0	0	0	0	0	0	1	0	0	0	0	3	0	16772
170	50.5	116		35	67.4	1.77	49.7	2.94	1164	100000	1.77	1	21	63	150	28	139	81	100.33	0	0	0	1	10	50	1	0	2	0	0	0	0	0	0	0	0	0	0	0	1	0	0	0	1	3	1	16883
171	47.3	117		31	20.7	0.51	94.3	5.55	12	14374	0.51	1	29	64	150	28.44	116	60	78.67	0	0	0	0	10	50	0	0	0	0	0	0	0	0	1	0	0	0	0	0	1	0	0	0	0	3	0	16953
172	43.5	119		37	37.1	0.84	14.9	0.89	4242	43020	0.84	0	27	53	150	23.56	127	69	88.33	0	0	0	1	10	50	0	0	0	0	0	0	0	0	0	0	0	0	0	0	0	0	0	0	0	0	0	17309
173	53.4	118	59.6		45.3	1.19	32.6	2.18	7888	100000	1.19	0	29	66	150	29.33	118	70	86	0	0	0	1	10	50	0	0	0	0	0	0	0	0	1	0	0	0	0	0	0	0	0	0	0	3	0	17357
174	46	120	55	38	47.6	1.1	72.2	4.67	933	100000	1.1	1	30	52	150	23.11	103	64	77	0	0	1	1	10	51	0	0	0	0	0	1	0	0	1	0	0	0	0	0	1	0	0	0	3	0	0	17489
175	52.1	125		39	37.8	0.86	9.38	0.77	6079	36026	0.86	0	27	67	150	29.78	103	66	78.33	0	0	1	0	10	50	0	0	0	0	0	0	0	0	0	0	0	0	0	0	0	0	0	0	0	3	0	17805
176	55.9	118	55	31	42.2	1.15	25.7	1.78	8146	100000	1.15	0	30	68	150	30.22	124	81	95.33	0	0	1	1	9.67	50	0	1	1	0	0	1	0	0	0	0	0	0	0	0	0	0	0	1	3	4	0	17867
177	51.7	116	45		43	1.17	26.7	1.71	64902	100000	1.17	0	28	67	150	29.78	128	70	89.33	0	0	1	0	10	50	0	0	0	0	0	0	0	0	1	0	0	0	0	0	0	0	0	0	0	3	0	18752
178	49.5	118	54	35	33.8	0.84	11.6	0.73	14826	100000	0.84	0	30	59	150	26.22	112	62	78.67	0	0	0	0	10	50	0	0	0	0	0	1	0	0	1	0	0	0	0	0	0	0	0	0	3	3	0	19060
179	54	117		39	49.3	1.36	22.2	1.52	3439	100000	1.36	0	29	65	150	28.89	118	76	90	0	0	1	1	10	50	0	0	0	0	0	1	0	0	0	0	0	0	0	0	0	0	0	0	0	3	0	19478
180	48.9	117	64	37.1	29.6	0.75	5.29	0.31	36663	100000	0.75	0	26	59	150	26.22	118	69	85.33	0	0	0	0	10	50	0	0	0	0	0	0	0	0	0	0	0	0	0	0	1	0	0	0	0	3	0	19524
181	48.5	120	53	40	24.7	0.59	8.17	0.54	13766	100000	0.59	0	29	60	150	26.67	114	74	87.33	0	0	0	0	9.67	50	0	0	0	0	0	0	0	0	1	0	0	0	0	0	0	0	0	0	0	3	0	19700
182	59	112	57	34	27.8	0.88	19.8	1.12	24122	100000	0.88	0	31	63	150	28	116	68	84	0	0	1	1	10	50	0	0	0	0	0	1	0	0	1	0	0	0	0	0	0	0	0	0	3	3	0	20202
183	47.2	116	64	31	36.8	0.92	74.7	4.21	938	100000	0.92	1	30	56	150	24.89	121	77	91.67	0	0	0	0	10	50	0	0	0	0	0	1	0	0	0	0	0	0	0	0	0	0	0	0	3	0	0	20300
184	41	120	57	37	55.1	1.18	19	1.14	33250	100000	1.18	0	31	54	150	24	112	75	87.33	0	0	0	1	10	50	0	0	0	0	0	0	0	0	0	0	0	0	0	0	0	0	0	0	3	0	0	20322
185	58	122	56	37	55.4	1.45	10.8	0.89	21096	100000	1.45	0	33	63	150	28	115	78	90.33	0	0	0	1	10	50	0	0	0	0	0	0	0	0	0	0	0	0	0	0	1	0	0	0	3	3	1	20357
186	51.9	116	48		21.5	0.57	7.54	0.45	2586	46070	0.57	0	31	59	150	26.22	120	69	86	0	0	1	0	10	50	0	0	0	0	0	0	0	0	1	0	0	0	0	0	1	0	0	0	3	3	0	20405
187	55	126	51	37	42.7	1	8.71	0.77	33535	100000	1	0	30	61	150	27.11	123	68	86.33	0	0	1	1	10	48	0	0	0	0	0	1	0	0	1	0	0	0	0	0	0	0	0	0	3	3	0	20531
188	43	123	64		52.4	1.09	35.1	2.37	4190	100000	1.09	0	30	53	150	23.56	109	63	78.33	0	0	1	1	10	50	1	0	2	0	0	0	0	0	1	0	0	0	0	0	1	0	0	0	3	0	0	20702
189	49.3	109	52		20.1	0.59	24.5	1.04	3203	100000	0.59	0	27	59	150	26.22	95	55	68.33	0	0	0	1	10	50	0	0	0	0	0	0	0	0	0	0	0	0	0	0	0	0	0	0	0	3	0	20766
190	49.5	112		34	28.5	0.79	13.9	0.68	6563	26292	0.79	0	24	60	150	26.67	151	99	116.33	0	0	1	0	9.33	40	1	0	2	0	0	0	0	1	0	0	0	0	0	0	0	0	0	1	1	3	1	21088
191	44	114	56		30.3	0.76	33	1.73	1153	100000	0.76	0	30	52	150	23.11	123	69	87	0	0	0	1	9.5	50	0	0	0	0	0	0	0	0	0	0	0	0	0	0	0	1	0	0	3	0	0	21219
192	50.7	125	63	40	32.4	0.73	21	1.7	9543	100000	0.73	0	30	59	150	26.22	125	68	87	0	0	1	1	10	50	0	0	0	0	0	0	0	0	0	0	0	0	0	0	0	1	0	0	3	3	0	21383
193	41.5	115	59	37	40	0.94	15.7	0.78	26902	100000	0.94	0	28	52	150	23.11	107	70	82.33	0	0	1	1	10	50	0	0	0	0	0	0	0	1	0	0	2	0	0	0	0	0	0	0	0	0	0	21539
194	58.5	110	55.6	33	22.5	0.73	17.3	0.88	12417	100000	0.73	0	22	63	150	28	112	76	88	0	0	0	1	9	50	0	0	0	0	0	0	0	0	0	0	0	0	0	0	0	0	0	0	1	3	0	21553
195	72	117	50	39	30.5	1.03	14	1.19	2267	100000	1.03	0	26	84	150	37.33	135	86	102.33	0	0	1	0	10	50	0	1	1	0	0	0	0	0	0	1	0	0	0	0	1	0	0	0	0	4	2	21651
196	56	114	73		23.4	0.68	53.3	3.14	907	100000	0.68	1	30	65	150	28.89	126	78	94	0	0	1	0	10	50	0	0	0	0	0	1	0	0	0	0	0	0	0	0	1	0	0	0	3	3	0	21918
197	56	115	49.2	32	35.9	1.03	15.5	0.95	13064	100000	1.03	0	29	63	150	28	112	79	90	0	0	0	0	10	50	0	0	0	0	0	0	1	0	0	0	0	0	0	0	1	0	0	1	0	3	1	21928
198	41.8	113		31	29.7	0.73	34.5	1.58	597	41132	0.73	0	31	52	150	23.11	126	66	86	0	0	1	0	10	50	0	0	0	0	0	1	0	0	0	0	0	0	0	0	1	0	0	0	3	0	0	22136
199	54	120	53	37	33.7	0.86	14.4	1.04	86320	100000	0.86	0	32	64	150	28.44	112	73	86	0	0	1	1	10	50	0	0	0	0	0	1	0	0	0	0	0	0	0	0	0	0	0	0	3	3	2	22269
200	46.5	117	44	38	40.3	0.99	6.98	0.4	23405	100000	0.99	0	27	54.3	150	24.13	121	70	87	0	0	1	1	10	50	0	0	0	0	0	0	0	0	0	0	0	0	0	0	1	0	0	0	0	0	0	22332
201	47	116		33.8	51.1	1.3	21.7	1.28	2404	50297	1.3	0	33	56	150	24.89	92	61	71.33	0	0	1	1	10	50	0	0	0	0	0	0	0	0	1	0	0	0	0	0	0	0	0	0	3	0	0	22368
202	58.2	120	65	35	34.8	0.94	16.5	1.28	9957	100000	0.94	0	23	71	150	31.56	106	77	86.67	0	0	1	0	10	50	0	0	0	0	0	1	0	0	0	0	0	0	0	0	0	0	0	0	1	4	0	22443
203	51	123	75	37	26.6	0.62	8.62	0.66	8267	100000	0.62	0	29	61	150	27.11	117	72	87	0	0	0	0	10	50	0	0	0	0	0	0	0	1	0	0	0	0	0	0	0	0	0	0	0	3	0	22510
204	51	119		37	68.2	1.71	18.4	1.23	9978	100000	1.71	0	27	63	150	28	103	79	87	0	0	1	1	10	50	0	0	0	0	0	1	0	0	0	0	0	0	0	0	0	0	0	0	0	3	0	22518
205	71	113	60	31	43.7	1.57	53.6	3.79	23330	100000	1.57	1	28	82	150	36.44	138	75	96	0	0	0	0	10	50	0	0	0	0	0	0	0	0	0	0	0	0	0	0	1	0	0	0	0	4	0	22570
206	51.5	125	70	38	34.3	0.78	7.58	0.62	18407	87322	0.78	0	27	66	150	29.33	120	70	86.67	0	0	0	0	10	50	1	0	2	0	0	0	0	0	0	0	0	0	0	0	0	0	0	0	0	3	0	22581
207	54	110		36	49.4	1.54	11.1	0.61	26661	28725	1.54	0	29	68	150	30.22	130	84	99.33	0	0	1	0	10	50	0	0	0	0	0	0	0	0	0	0	0	0	0	0	0	0	0	0	0	4	0	22671
208	49.5	119	74	37	29.7	0.73	12.3	0.8	9287	100000	0.73	0	29	69	150	30.67	149	102	117.67	0	0	1	0	10	50	1	0	2	0	0	1	0	0	0	0	0	0	0	0	0	0	0	0	0	4	0	22728
209	52.6	118	53	35	33.4	0.87	9.36	0.62	10816	100000	0.87	0	29	62	150	27.56	112	68	82.67	0	0	1	1	10	51	0	0	0	0	0	0	1	1	0	0	0	0	0	0	0	0	0	0	0	3	0	22765
210	45.8	118	63	36	27.9	0.66	49.3	2.95	413	100000	0.66	1	25	53	150	23.56	120	80	93.33	0	0	0	1	10	50	0	0	0	0	0	0	0	0	0	0	0	0	0	0	1	1	0	0	0	0	0	22952
211	51.5	118		36	27.3	0.7	25.6	1.66	186	15198	0.7	0	36	65	150	28.89	139	94	109	0	0	1	0	10	50	1	0	2	0	0	0	0	0	0	0	0	0	0	1	0	0	0	0	4	3	0	23082
212	50.9	117	67.1	21.3	32.8	0.85	31.5	1.95	4072	100000	0.85	0	26	61	150	27.11	129	65	86.33	0	0	0	1	10	50	0	0	0	0	0	1	0	0	0	0	0	0	0	0	0	0	0	0	0	3	0	24081
213	52	115	51.9	37	40.1	1.09	16.3	0.94	18249	100000	1.09	0	28	62	150	27.56	119	75	89.67	0	0	0	0	9.67	50	0	0	0	0	0	0	0	1	0	0	0	0	0	0	1	0	0	0	0	3	0	24158
214	42.5	118	62	36	29.9	0.68	14.7	0.83	11495	100000	0.68	0	29	50	150	22.22	102	70	80.67	0	0	0	0	10	50	0	0	0	0	0	1	0	0	1	0	0	0	0	0	0	0	0	0	0	0	0	24238
215	47.6	116	52	38	55	1.39	23.9	1.35	21143	100000	1.39	0	28	55	150	24.44	118	68	84.67	0	0	0	1	10	50	0	0	0	0	1	0	0	0	0	0	0	0	0	0	1	0	0	0	0	0	0	24349
216	48.7	121	66		53.3	1.25	19.7	1.37	11598	100000	1.25	0	29	60	150	26.67	121	74	89.67	0	0	1	1	10	52	0	0	0	0	0	0	0	0	0	1	0	0	0	0	0	0	0	0	0	3	0	24943
217	55.2	115	58	34	22.9	0.65	8.27	0.5	44635	100000	0.65	0	26	67	150	29.78	125	86	99	0	0	0	0	10	50	0	0	0	0	0	0	0	0	0	0	0	0	0	0	0	0	0	0	0	3	0	24968
218	44.5	114	53.5	31	29.4	0.74	18.9	0.94	12908	100000	0.74	0	25	57	150	25.33	120	86	97.33	0	0	0	1	10	50	0	0	0	0	0	0	0	0	0	0	0	0	0	0	0	0	0	0	0	3	0	25033
219	48.7	115	48.9	34.5	27	0.7	8.35	0.46	54261	100000	0.7	0	31	63	150	28	113	78	89.67	0	0	1	1	10	50	0	0	0	0	0	0	0	0	0	0	0	0	0	0	0	0	0	0	3	3	0	25045
220	68	118	49	16	31.2	0.99	8.16	0.68	97617	100000	0.99	0	29	75	150	33.33	119	77	91	0	0	0	0	10	50	1	0	2	0	0	0	0	0	0	0	0	0	0	0	1	0	0	0	0	4	0	25062
221	46.5	120		37	66.8	1.55	35	2.28	1721	100000	1.55	0	27	55	150	24.44	117	72	87	0	0	0	1	10	50	0	0	0	0	0	0	0	0	1	0	0	0	0	0	1	0	0	0	0	0	0	25152
222	44.2	117	71	34.8	47.2	1.12	11.2	0.63	59167	100000	1.12	0	29	56	150	24.89	115	72	86.33	0	0	1	0	10	50	0	0	0	0	0	0	1	0	0	0	0	0	0	0	0	0	0	0	0	0	0	25390
223	42.8	121	67		37	0.8	11.1	0.71	22872	100000	0.8	0	28	55	150	24.44	118	92	100.67	0	0	0	1	10	50	0	1	1	0	0	1	0	1	0	1	0	0	0	0	0	0	0	0	0	0	0	25873
224	41.5	116		35	66.6	1.55	25.3	1.31	6637	100000	1.55	0	28	58	150	25.78	104	70	81.33	0	0	0	1	10	50	0	0	0	0	0	0	0	0	0	0	0	0	0	0	1	0	0	0	0	3	0	25941
225	46	112	53	34	30.7	0.81	29.4	1.37	610	100000	0.81	0	29	59	150	26.22	106	69	81.33	0	0	1	1	10	50	0	0	0	0	0	0	0	0	0	0	0	0	0	0	0	0	0	0	0	3	0	26070
226	40.3	118	58		39.9	0.87	21.1	1.15	2564	100000	0.87	0	28	53	150	23.56	116	85	95.33	0	0	0	1	10	50	0	0	0	0	0	0	0	0	0	0	0	0	0	0	1	0	0	0	0	0	0	26295
227	38.5	122	59	38	85.6	1.75	8.26	0.52	5778	18516	1.75	0	28	50	150	22.22	125	97	106.33	0	0	0	0	10	50	0	0	0	0	0	0	0	0	0	1	0	0	0	0	0	0	0	0	0	0	0	26355
228	41.7	121	61.5	39	77.1	1.65	15.6	0.98	71053	100000	1.65	0	27	54	150	24	137	76	96.33	0	0	1	1	10	50	0	0	0	0	0	0	0	0	0	0	0	0	0	0	1	0	0	0	0	0	0	26363
229	51.8	110		31.6	28.4	0.86	76.4	4.09	22	17471	0.86	1	36	69	150	30.67	109	61	77	0	0	1	0	10	50	0	0	0	0	0	0	0	1	0	0	0	0	0	0	0	0	0	0	4	4	0	26644
230	46.2	122	62	36	35.8	0.8	15.2	1.05	7383	100000	0.8	0	30	57	150	25.33	107	76	86.33	0	0	0	1	10	50	0	0	0	0	0	0	0	0	0	1	0	0	0	0	0	0	0	0	3	3	0	26672
231	56	126	64	40	22.6	0.53	13.7	1.23	7106	100000	0.53	0	33	67	150	29.78	116	73	87.33	0	0	0	0	10	50	0	0	0	0	0	0	0	0	1	0	0	0	0	0	0	0	0	0	3	3	0	26727
232	48	119	51	38	24.7	0.59	10.7	0.68	3515	100000	0.59	0	28	59	150	26.22	123	84	97	0	0	0	1	10	50	0	0	0	0	1	0	0	0	1	0	0	0	0	0	1	0	0	0	0	3	0	26854
233	57	117	61	33	33.1	0.93	6.52	0.44	100000	100000	0.93	0	26	67	150	29.78	111	75	87	0	0	0	1	9.33	50	0	0	0	0	0	0	0	0	0	1	0	0	0	0	0	0	0	0	0	3	0	26865
234	45.5	131	63	42	64.2	1.21	29.8	2.53	4583	100000	1.21	1	28	60	150	26.67	100	61	74	0	0	0	1	10	50	0	0	0	0	0	0	0	0	1	0	0	1	0	0	0	0	0	0	0	3	0	26873
235	45.5	123	64	38	32.3	0.7	5.79	0.41	11305	100000	0.7	0	29	57	150	25.33	116	68	84	0	0	0	1	10	50	0	0	0	0	0	0	0	0	1	0	0	0	0	0	0	0	0	0	0	3	0	27271
236	45	123	65	37	25.8	0.55	25.8	1.81	1261	100000	0.55	0	30	59	150	26.22	126	70	88.67	0	0	1	0	10	49	0	0	0	0	0	1	0	0	1	0	0	0	0	0	0	0	0	0	3	3	0	27623
237	46.4	111	71	32	18.4	0.5	32.8	1.47	2677	100000	0.5	0	33	61	150	27.11	114	75	88	0	0	0	0	10	50	0	0	0	0	0	0	0	0	0	0	0	0	0	0	0	0	0	0	3	3	0	27681
238	49	113	52	36.4	28.1	0.76	16.1	0.82	23522	100000	0.76	0	32	57	150	25.33	114	76	88.67	0	0	1	0	10	50	0	0	0	0	1	0	0	1	0	0	0	0	0	0	0	0	0	0	3	3	0	28722
239	67.5	122	65	40	33.3	0.98	24.6	2.34	676	100000	0.98	0	27	67	150	29.78	138	93	108	0	0	1	0	10	50	0	1	1	0	0	0	1	0	0	0	0	0	0	0	0	0	0	0	0	3	0	29994
240	48.3	115	60		33.6	0.87	11.7	0.64	14434	100000	0.87	0	29	56	150	24.89	123	87	99	0	0	1	0	10	50	0	0	0	0	0	1	0	0	1	0	0	0	0	0	1	0	0	0	0	0	0	30165
241	48.8	113	54.9	36	27.5	0.74	18.9	0.96	9546	100000	0.74	0	32	66	150	29.33	100	74	82.67	0	0	1	0	10	50	0	0	0	0	0	1	0	0	1	0	0	0	0	0	0	0	0	0	3	3	0	30264
242	56.3	118	58	41	29.1	0.8	16.1	1.12	11183	100000	0.8	0	31	77	150	34.22	121	88	99	0	0	0	0	10	50	0	0	0	0	0	0	1	0	0	1	0	0	0	0	0	0	0	0	3	4	0	30556
243	47.1	117	48		33.6	0.83	13.5	0.79	21145	100000	0.83	0	28	60	150	26.67	125	78	93.67	0	0	1	1	10	51	0	0	0	0	1	0	0	0	0	0	0	0	0	0	0	1	0	0	0	3	0	30640
244	65.1	129	70	43	55.3	1.4	15.2	1.67	4552	100000	1.4	0	24	75	150	33.33	115	63	80.33	0	0	1	0	10	50	0	0	0	0	0	0	0	0	0	0	0	0	0	0	1	0	0	0	1	4	0	30861
245	40	116	65	35	67.6	1.54	157	7.98	35	99264	1.54	1	29	50	150	22.22	128	86	100	0	0	0	0	10	50	0	0	0	0	0	0	0	0	0	0	0	0	0	0	1	0	0	0	0	0	0	31616
246	48.7	116	49	34	47.8	1.23	9.24	0.53	100000	100000	1.23	0	31	59	150	26.22	122	88	99.33	0	0	1	0	10	50	0	0	0	0	0	1	0	0	0	0	0	0	0	0	0	0	0	0	3	3	0	31712
247	48	117		37	23.5	0.58	41	2.43	117	100000	0.58	0	32	62	150	27.56	112	76	88	0	0	1	0	10	48	0	0	0	0	0	0	0	0	1	0	0	0	0	0	0	0	0	0	3	3	0	31775
248	45.9	116	48	34	37.6	0.93	14.4	0.79	49154	100000	0.93	0	28	58	150	25.78	109	76	87	0	0	0	0	10	50	0	0	0	0	0	0	0	0	0	0	0	0	0	0	1	0	0	0	0	3	0	31812
249	39.8	110	50		37.2	0.94	20.7	0.8	7218	100000	0.94	0	28	49	150	21.78	119	60	79.67	0	0	1	0	10	48	0	0	0	0	1	0	0	0	1	0	0	0	0	0	0	2	0	0	0	0	0	31998
250	51.7	119	52	39	27.9	0.7	15	1.01	6729	100000	0.7	0	26	64	150	28.44	97	69	78.33	0	0	1	0	10	50	0	0	0	0	0	0	0	1	0	0	0	0	0	0	0	0	0	0	0	3	0	32061
251	55	115		35	24.5	0.69	11.7	0.71	2634	13312	0.69	0	31	65	150	28.89	116	68	84	0	0	1	0	10	50	0	0	0	0	0	1	1	0	0	1	0	0	0	0	0	0	0	0	3	3	0	32444
252	55	115		35	24.5	0.69	11.7	0.71	2634	13312	0.69	0	31	65	150	28.89	116	68	84	0	0	1	0	10	50	0	0	0	0	0	1	1	0	0	1	0	0	0	0	0	0	0	0	3	3	0	32444
253	48.6	115	60	36	35.2	0.92	13	0.71	64933	100000	0.92	0	26	60	150	26.67	127	86	99.67	0	0	0	1	10	50	0	0	0	0	0	0	0	0	0	0	0	0	0	0	0	0	0	0	0	3	0	32474
254	44	112		35	50.8	1.31	16.7	0.75	28193	100000	1.31	0	29	53	150	23.56	133	82	99	0	0	0	0	10	48	0	0	0	0	0	0	0	0	0	0	0	0	0	0	0	0	0	1	0	0	1	32618
255	43.7	117	62	36	32.7	0.77	11.7	0.65	38515	100000	0.77	0	28	57	150	25.33	118	84	95.33	0	0	1	0	10	50	0	0	0	0	0	0	1	0	0	0	0	0	0	0	0	0	0	0	0	3	0	32931
256	45.7	115			43.3	1.08	30	1.58	1715	89793	1.08	0	30	60	150	26.67	129	81	97	0	0	0	0	10	50	0	0	0	0	0	0	0	0	0	0	0	0	0	0	1	0	0	0	3	3	0	33007
257	48.5	125	61	38	34.6	0.75	23.5	1.84	4892	100000	0.75	0	29	59	150	26.22	115	69	84.33	0	0	1	0	10	50	0	0	0	0	0	0	0	0	0	1	0	0	0	0	0	0	0	0	0	3	0	33459
258	41	118		36	33.2	0.73	35.4	1.97	418	54663	0.73	0	30	55	150	24.44	118	70	86	0	0	0	1	10	50	0	0	0	0	0	0	0	0	1	0	0	0	0	0	0	0	0	0	3	0	0	33651
259	40	116		32	24.6	0.56	23.9	1.21	677	21730	0.56	0	29	50	150	22.22	100	62	74.67	0	0	1	0	10	48	0	0	0	0	0	1	0	1	1	0	0	0	0	0	1	0	0	1	0	0	0	33837
260	63	123	65	38	25	0.68	5.91	0.54	26007	100000	0.68	0	26	73	150	32.44	132	89	103.33	0	0	1	1	10	50	0	0	0	0	0	0	0	0	0	0	0	0	0	0	1	0	0	0	0	4	0	33852
261	56	119	52	35	39.3	1.05	42	3.04	7948	100000	1.05	1	30	69	150	30.67	100	70	80	0	0	0	0	10	50	0	0	0	0	0	0	0	0	0	1	0	0	0	0	0	0	0	0	3	4	0	34270
262	48	116	61	34	43.2	1.1	32	1.82	5149	100000	1.1	0	28	65	150	28.89	120	70	86.67	0	0	1	1	10	50	0	0	0	0	0	0	0	0	0	0	0	0	0	0	1	0	0	0	0	3	0	34327
263	42.7	121	66	39	54.9	1.19	34.6	2.21	28521	100000	1.19	0	25	50	150	22.22	98	69	78.67	0	0	0	1	10	50	0	0	0	0	0	0	0	0	0	1	0	1	0	0	0	0	0	0	0	0	0	34400
264	46	125	61	42	58.1	1.23	13.2	0.99	20910	100000	1.23	0	25	54	150	24	115	73	87	0	0	0	1	10	50	0	0	0	0	0	0	0	0	0	0	0	0	0	0	0	0	0	0	0	0	0	34604
265	54.6	119	49	36	84.8	2.24	11.1	0.78	100000	100000	2.24	0	29	70	150	31.11	94	67	76	0	0	1	1	10	50	0	0	0	0	0	0	0	0	1	0	0	0	0	0	0	0	0	0	0	4	0	34891
266	43.5	122	58	37	42.3	0.91	8.94	0.59	91863	100000	0.91	0	27	52	150	23.11	107	65	79	0	0	0	0	10	50	0	0	0	0	0	0	0	0	0	1	0	0	0	0	0	0	0	0	0	0	0	35369
267	54.3	119	61		39.5	1.04	29.3	2.06	1016	100000	1.04	0	34	53	150	23.56	125	68	87	0	0	0	1	9	45	0	0	0	0	0	0	0	0	1	0	0	0	0	0	1	0	0	1	3	0	1	35582
268	58	125		39	23.6	0.58	10.6	0.95	1144	17058	0.58	0	29	68	150	30.22	158	98	118	0	0	1	0	10	46	0	0	0	0	0	0	1	0	0	0	0	0	0	0	0	0	1	1	0	4	0	35613
269	46	121		36.9	44.7	1.02	6.8	0.45	16917	11289	1.02	0	28	59	150	26.22	113	69	83.67	0	0	1	0	10	50	0	0	0	0	0	0	0	1	0	0	0	0	0	0	0	0	0	0	0	3	0	36006
270	53.4	115	69	36	41.7	1.16	9.05	0.53	38520	100000	1.16	0	31	65	150	28.89	125	66	85.67	0	0	1	0	10	49	0	0	0	0	0	1	0	0	0	1	0	0	0	0	0	0	0	0	3	3	0	36416
271	53.8	123		41	55.6	1.35	11.4	0.91	5290	32235	1.35	0	33	64	150	28.44	113	67	82.33	0	0	0	1	10	50	0	0	0	0	0	0	0	0	0	0	0	0	0	0	1	0	0	0	3	3	0	36709
272	55	117		37	60.3	1.66	7.11	0.46	57002	17556	1.66	0	26	65	150	28.89	119	83	95	0	0	0	1	10	50	0	0	0	0	0	0	0	0	0	0	0	0	0	0	1	0	0	0	0	3	0	36911
273	52.5	119	56	37	44	1.13	23.9	1.64	41987	100000	1.13	0	24	64	150	28.44	112	60	77.33	0	0	1	1	10	50	0	0	0	0	0	1	0	0	0	0	0	0	0	0	0	1	0	0	1	3	0	37401
274	69	117	63	35	11.4	0.37	100	8.14	152	100000	0.37	1	31	79	150	35.11	120	70	86.67	0	0	0	1	10	50	0	0	0	0	0	0	0	0	0	1	0	0	0	0	1	0	0	0	3	4	1	37770
275	47.5	116		34	47.8	1.22	25.2	1.5	2550	97197	1.22	0	30	57	150	25.33	120	70	86.67	0	0	0	0	10	50	0	0	0	0	0	0	0	1	1	0	0	0	0	0	0	0	0	0	3	3	0	37802
276	49.3	115	58	35	44.6	1.17	26.3	1.46	1450	100000	1.17	0	33	59	150	26.22	132	80	97.33	0	0	0	1	10	50	0	0	0	0	0	0	0	0	0	0	0	0	0	0	1	0	0	0	3	3	0	38115
277	47.9	121	55	19	95.8	2.23	51.8	3.57	541	94399	2.23	1	29	63	150	28	147	94	111.67	0	0	0	0	10	50	0	1	1	0	0	0	0	0	0	0	0	1	0	0	0	0	0	0	0	3	0	38409
278	56.9	120	62	28	42.3	1.13	13.7	1.04	35688	100000	1.13	0	31	61	150	27.11	106	72	83.33	0	0	1	0	10	50	0	0	0	0	0	0	1	0	0	0	0	0	0	0	0	0	0	0	3	3	0	38604
279	50.1	121	59	37	46.4	1.11	11.9	0.84	35870	100000	1.11	0	27	66	150	29.33	118	62	80.67	0	0	0	1	10	50	0	0	0	0	0	0	0	0	0	0	0	0	0	0	0	0	0	0	0	3	0	38932
280	45.9	115	57	36.3	30.9	0.77	13.5	0.71	13467	100000	0.77	0	31	56	150	24.89	117	86	96.33	0	0	0	0	10	50	0	0	0	0	0	0	0	1	1	0	0	0	0	0	0	0	0	0	3	0	0	39042
281	45.7	117		32	63.3	1.53	26.4	1.51	3657	100000	1.53	0	30	58	150	25.78	104	74	84	0	0	1	0	10	50	0	0	0	0	0	0	0	0	0	1	0	0	0	0	0	0	0	0	3	3	2	39427
282	49.2	115	65		48.4	1.29	11.7	0.69	2242	498	1.29	0	34	61	150	27.11	115	75	88.33	0	0	0	1	10	50	0	0	0	0	0	0	0	0	0	0	0	0	0	0	1	0	0	0	3	3	0	40653
283	48.5	115	49	33	30.8	0.8	11	0.6	29993	100000	0.8	0	34	66	150	29.33				1	1	1	0	10	50	0	0	0	0	1	0	0	1	0	1	0	0	0	0	0	0	0	0	3	3	0	480
284	63.1	120		40	24.2	0.7	24	2	124	17109	0.7	0	36	74	150	32.89				1	1	1	1	10	52	0	0	0	0	0	0	1	0	0	0	0	0	0	0	0	0	0	2	4	4	0	501
285	56.5	118	62	37	25.3	0.69	8.79	0.61	5394	100000	0.69	0	32	67	150	29.78				1	1	1	0	10	50	0	0	0	0	0	0	1	0	0	0	0	0	0	0	0	0	0	0	3	3	0	728
286	52.4	119	52.7	37	37.9	0.97	13.1	0.89	29673	100000	0.97	0	29	65	150	28.89				1	0	0	0	10	50	0	0	0	0	0	0	1	1	0	1	0	1	0	0	1	0	0	0	0	3	0	919
287	46.5	119	56	35	50	1.18	32	2.01	3432	100000	1.18	0	29	60	150	26.67				1	1	1	0	10	50	0	0	0	0	0	0	1	1	1	0	0	0	0	0	0	0	0	0	0	3	0	1205
288	37	111	45	33	42.4	1.05	35	1.43	18393	100000	1.05	0	25	50	150	22.22				1	0	1	0	10	50	0	0	0	0	0	1	0	1	0	0	0	0	0	0	0	0	0	0	0	0	0	1221
289	40	112		32.8	34.8	0.85	23.9	1.02	1021	16035	0.85	0	35	53	150	23.56				1	0	1	1	9.67	50	0	0	0	0	0	0	0	0	0	0	0	0	0	0	0	0	0	0	4	0	0	1234
290	51	111	60	33	25.4	0.73	13.7	0.65	37105	100000	0.73	0	27	63	150	28				1	1	1	1	10	50	0	0	0	0	0	0	0	0	1	0	0	0	0	0	1	0	0	0	0	3	0	1416
291	56	114		32	23.6	0.69	18.7	1.1	1532	35070	0.69	0	29	69	150	30.67				1	1	1	1	10	50	0	0	0	0	0	0	0	0	0	0	0	0	0	0	0	0	0	0	0	4	0	2126
292	50.5	126	71	35	40.5	0.89	8.78	0.72	11902	100000	0.89	0	32	63	150	28				1	1	1	1	10	50	0	0	0	0	0	0	0	1	1	0	0	0	0	0	1	0	0	0	3	3	0	2788
293	62	118	50	31	31.9	0.94	7.05	0.53	14799	14891	0.94	0	34	65	150	28.89				1	1	1	0	10	50	0	0	0	0	0	0	1	1	0	0	0	0	0	0	0	0	0	0	3	3	0	3415
294	49	120	71	35	42	1.01	9.48	0.64	11760	100000	1.01	0	34	50	150	22.22				1	0	1	0	10	50	0	0	0	0	0	0	1	0	1	0	0	0	0	0	0	0	0	0	3	0	0	3552
295	50	122		37	40.3	0.95	5.9	0.43	15049	8758	0.95	0	28	60	150	26.67				1	1	1	1	10	50	0	0	0	0	0	0	0	0	1	0	0	0	0	0	0	0	0	0	0	3	0	3655
296	36.6	107	54	30.4	43.6	1.16	215	7.31	583	100000	1.16	1	30	51	150	22.67				1	1	0	0	10	50	0	0	0	0	0	0	0	0	0	1	0	0	0	0	0	0	0	0	3	0	0	3987
297	50	122	65	37	42	0.99	24	1.76	3130	100000	0.99	0	28	61	150	27.11				1	0	0	1	10	50	0	0	0	0	0	0	0	0	0	0	0	0	0	0	0	0	0	0	0	3	0	4183
298	41.8	117		35	47.8	1.1	24.1	1.3	3376	94600	1.1	0	28	49	150	21.78				1	1	1	0	9.67	49	0	0	0	0	0	0	0	0	0	0	0	0	0	0	0	0	0	0	0	0	1	4266
299	45	111		32	52	1.39	17.4	0.76	19233	58146	1.39	0	26	51	150	22.67				1	0	1	1	9.33	49	0	0	0	1	0	0	1	0	0	0	0	0	0	0	0	0	0	1	0	0	1	4323
300	52	114	55	34	28	0.78	13	0.72	25540	100000	0.78	0	30	60	150	26.67				1	0	1	0	10	49	0	0	0	0	0	0	0	0	0	0	0	0	0	0	1	1	0	0	3	3	0	4855
301	43	120		33	37.7	0.83	17	1.05	3196	56475	0.83	0	27	59	150	26.22				1	0	0	1	10	50	0	0	0	0	0	0	0	0	1	0	0	0	0	0	1	0	0	0	0	3	0	5881
302	45.7	117	74		52.8	1.28	27.7	1.59	2281	98707	1.28	0	30	56	150	24.89				1	1	1	1	10	50	0	0	0	0	0	0	0	0	0	0	0	0	0	0	0	0	0	0	3	0	0	6100
303	50	115	64		33.6	0.89	10.9	0.61	14540	100000	0.89	0	34	57	150	25.33				1	1	0	1	10	50	0	0	0	0	0	1	1	0	0	1	0	0	0	0	1	0	0	0	3	3	0	6462
304	46	112		33	45	1.19	16.1	0.75	12655	45457	1.19	0	28	61	150	27.11				1	0	0	1	10	50	0	0	0	0	0	0	0	0	0	0	0	0	0	0	0	0	0	0	0	3	0	6794
305	48.2	118		36	23.4	0.57	20.2	1.25	971	34386	0.57	0	23	63	150	28				1	0	0	0	10	50	0	0	0	0	0	0	0	0	0	0	0	0	0	0	1	0	0	0	1	3	0	7221
306	58	119	58		39.1	1.08	13.9	1.03	80521	100000	1.08	0	25	66	150	29.33				1	0	1	0	10	50	0	0	0	0	0	0	0	1	1	0	0	0	0	0	1	0	0	0	0	3	0	9050
307	60.6	116	56.3		22.8	0.68	7.14	0.49	1522	3419	0.68	0	32	74	150	32.89				1	1	1	0	10	50	0	0	0	0	0	1	0	0	0	0	0	0	0	0	1	0	0	0	3	4	0	9094
308	54	118		36	32.6	0.87	10.5	0.71	4757	20466	0.87	0	31	70	150	31.11				1	1	1	1	10	50	0	0	0	0	0	0	0	0	0	0	0	0	0	0	0	0	0	0	3	4	0	9624
309	46	114		34	43.3	1.11	25.9	1.31	3578	100000	1.11	0	28	56	150	24.89				1	0	1	0	10	50	0	0	0	0	1	0	0	0	0	0	0	0	0	0	0	2	0	0	0	0	0	9973
310	45.5	119	74		39.3	0.91	18.7	1.15	12729	100000	0.91	0	33	54	150	24				1	1	1	0	10	50	0	0	0	0	0	0	0	0	0	0	0	0	0	0	0	0	0	0	3	0	0	10348
311	46	118	59.9	36	36.6	0.87	8.52	0.51	12514	15477	0.87	0	24	55	150	24.44	114	74	87.33	1	0	0	0	10	48	0	0	0	0	0	0	0	0	0	0	0	0	0	0	1	0	0	0	1	0	0	10690
312	53	120		38	49.2	1.25	13.3	0.95	3999	32272	1.25	0	33	58	150	25.78				1	1	1	0	5.67	42	0	0	0	0	0	0	1	0	0	0	0	0	0	0	0	0	0	1	3	3	1	11080
313	45	126	75		46.6	0.95	16.9	1.29	3210	100000	0.95	0	31	55	150	24.44				1	1	1	1	10	50	0	0	0	0	0	0	0	0	0	0	0	0	0	0	0	0	0	0	3	0	0	11492
314	44	115	55	34	50.5	1.24	12.8	0.66	47564	100000	1.24	0	29	58	150	25.78	110	82	91.33	1	0	0	0	10	50	0	0	0	0	0	0	0	1	0	0	0	0	0	0	0	0	0	0	0	3	0	11701
315	41.7	112	46	31	31.7	0.79	13.7	0.6	75499	100000	0.79	0	27	55	150	24.44	125	65	85	1	1	1	1	10	50	0	0	0	0	0	1	0	0	0	0	0	0	0	0	0	0	0	0	0	0	0	11852
316	42	127		41	59.8	1.15	6.68	0.49	23966	18870	1.15	0	26	51	150	22.67	123	77	92.33	1	1	0	0	10	47	0	0	0	0	0	0	0	0	0	0	0	0	0	0	0	0	0	1	0	0	0	12152
317	42	112			43.6	1.09	17.5	0.76	14478	100000	1.09	0	27	51	150	22.67				1	1	1	1	10	48	0	0	0	0	0	0	0	0	0	1	0	0	0	0	0	0	0	0	0	0	0	12812
318	49	119		36	26.4	0.64	7.87	0.51	5238	8246	0.64	0	25	58	150	25.78				1	0	1	1	10	50	0	0	0	0	0	1	0	0	0	0	0	0	0	0	0	0	0	0	0	3	0	13799
319	51.5	111	56.4	35	31.7	0.92	19.9	0.96	29499	100000	0.92	0	27	61	150	27.11	103	60	74.33	1	0	1	1	10	50	0	0	0	0	0	0	0	0	0	0	0	0	0	0	0	0	0	0	0	3	0	14023
320	45.6	123	65	38	53.1	1.15	12.5	0.88	18816	100000	1.15	0	29	59	150	26.22	105	71	82.33	1	1	1	1	10	50	0	0	0	0	0	0	0	0	1	0	0	0	0	0	0	0	0	0	0	3	0	14135
321	48.4	116	73	37	47.2	1.21	18.8	1.08	3781	49133	1.21	0	32	59	150	26.22	108	68	81.33	1	0	0	1	10	50	0	0	0	0	0	0	0	0	0	1	0	1	0	0	0	0	0	0	3	3	0	14643
322	51	117	69	36	42.6	1.11	8.4	0.52	5659	5635	1.11	0	35	66	150	29.33	115	81	92.33	1	1	1	0	10	50	0	0	0	0	0	0	0	0	0	0	0	0	0	0	0	0	0	0	4	3	0	14790
323	45.2	122	50		16.3	0.36	14	0.95	544	100000	0.36	0	33	68	150	30.22	112	68	82.67	1	1	0	0	10	50	0	0	0	0	0	0	0	0	0	0	0	0	0	0	0	0	0	0	3	4	0	14863
324	44.8	126	70	38	27.5	0.56	12.1	0.92	4740	100000	0.56	0	28	54	150	24	104	69	80.67	1	0	1	0	10	50	0	0	0	0	0	0	0	0	0	0	0	0	0	0	0	0	0	0	0	0	0	14909
325	40.9	111	60		33.8	0.85	29.3	1.21	28028	100000	0.85	0	30	58	150	25.78	115	81	92.33	1	0	1	1	10	50	0	0	0	0	0	0	0	0	0	0	0	0	0	0	0	0	0	0	3	3	0	14939
326	49	123	65.9	37	37.8	0.86	21.2	1.58	2431	100000	0.86	0	35	62	150	27.56	103	60	74.33	1	1	1	1	10	50	0	0	0	0	0	0	0	0	0	0	0	0	0	0	0	0	0	0	4	3	0	15002
327	51	120	64.3	36	30.1	0.74	28.6	1.99	660	100000	0.74	0	28	65	150	28.89	121	80	93.67	1	0	1	0	10	50	0	0	0	0	0	1	1	0	0	0	0	0	0	0	1	0	0	0	0	3	0	15081
328	52.7	119		36	51.6	1.33	27.3	1.88	2021	100000	1.33	0	28	65	150	28.89	116	74	88	1	0	1	1	10	50	0	0	0	0	0	0	0	0	0	0	0	0	0	0	0	0	0	0	0	3	0	15244
329	46.4	118	62	38	58	1.39	9.75	0.58	25007	27538	1.39	0	28	63	150	28	112	73	86	1	0	1	1	10	50	0	0	0	0	0	0	0	0	0	0	0	0	0	0	0	0	0	0	0	3	0	15824
330	52.6	125	64	36	58.4	1.35	29	2.41	1320	100000	1.35	0	31	61	150	27.11	112	67	82	1	1	1	0	10	49	0	0	0	0	0	0	0	0	0	0	0	0	0	0	1	0	0	0	3	3	1	16208
331	53.4	117	61	34	55.9	1.5	38.5	2.48	272	46438	1.5	0	28	66	150	29.33	112	62	78.67	1	0	1	1	10	50	0	0	0	0	0	0	0	1	0	0	0	0	0	0	1	0	0	0	0	3	0	16581
332	49.5	124		38	52.6	1.18	13	1	2092	21870	1.18	0	36	57	150	25.33	117	70	85.67	1	0	0	1	10	50	0	0	0	0	1	0	0	0	1	0	0	0	0	0	1	0	1	0	4	3	0	17161
333	51.7	118	66	37	45.8	1.18	12.6	0.82	100000	100000	1.18	0	26	58	150	25.78	112	87	95.33	1	0	1	1	9.67	50	0	0	0	0	0	1	0	0	0	0	0	0	0	0	0	0	0	0	0	3	0	17279
334	51.7	133		36.7	52.3	1.03	31.6	3.38	200	93003	1.03	1	29	58	150	25.78	112	65	80.67	1	0	0	0	8.33	50	0	0	0	0	0	0	1	0	0	0	0	0	0	0	1	0	0	0	0	3	0	17435
335	50	117	56		51.2	1.31	13.2	0.8	10252	100000	1.31	0	30	65	150	28.89	119	69	85.67	1	1	1	1	10	50	0	0	0	0	0	0	0	1	1	0	0	0	0	0	0	0	0	0	3	3	0	17926
336	45.5	120	64	37	50.1	1.15	12.4	0.79	1407	5800	1.15	0	25	55	150	24.44	121	60	80.33	1	1	0	1	10	50	0	0	0	0	0	0	0	0	1	0	0	0	0	0	0	0	0	0	0	0	0	18005
337	52	122	63.2	39	37.3	0.9	6.11	0.46	54572	100000	0.9	0	32	60	150	26.67	116	69	84.67	1	0	0	0	10	50	0	0	0	0	0	0	0	0	1	0	0	0	0	0	1	0	0	0	3	3	0	18036
338	46	118	65	36	31.2	0.74	11.6	0.69	8501	100000	0.74	0	30	54	150	24	108	65	79.33	1	1	1	1	10	50	0	0	0	0	0	0	1	0	1	0	0	0	0	0	0	0	0	0	3	0	0	18058
339	40.9	118	64	35	54.6	1.21	51.9	2.89	1372	100000	1.21	1	33	57	150	25.33	119	78	91.67	1	0	1	0	10	48	0	0	0	1	0	0	0	0	1	0	0	0	0	0	0	0	0	0	3	3	1	18179
340	52.2	121	63.7	36	68.3	1.68	63.9	4.69	1446	100000	1.68	1	24	66	150	29.33	122	72	88.67	1	0	0	0	10	50	0	0	0	0	0	0	0	0	1	0	0	0	0	0	1	0	0	0	1	3	0	18257
341	52	134	71.2	41	35	0.68	7.83	0.76	11453	100000	0.68	0	31	55	150	24.44	128	71	90	1	1	1	1	10	49	0	0	0	0	0	0	1	0	1	0	0	0	0	0	0	0	0	0	3	0	0	18979
342	40.8	122	59	35	30.8	0.63	39.5	2.53	1009	100000	0.63	1	33	50	150	22.22	120	60	80	1	1	1	0	10	50	0	0	0	0	0	0	0	0	1	0	0	0	0	0	0	0	0	0	3	0	0	19236
343	48.7	124		35	34.8	0.77	6.49	0.49	10229	12565	0.77	0	21	60	150	26.67	120	83	95.33	1	0	1	1	10	50	0	0	0	0	0	0	1	0	0	0	0	0	0	0	0	0	0	0	1	3	0	19431
344	51.3	131	62	39	57.1	1.17	8.74	0.8	83367	100000	1.17	0	28	62	150	27.56	116	68	84	1	0	1	1	10	50	0	0	0	0	0	0	0	0	1	0	0	0	0	0	0	0	0	0	0	3	2	19653
345	44.5	112	54	34	33.3	0.86	12.4	0.56	34727	100000	0.86	0	28	56	150	24.89	120	73	88.67	1	1	1	0	10	50	0	0	0	0	0	0	0	0	0	0	0	0	0	0	0	0	0	0	0	0	0	19791
346	49.9	114	71	34.5	43.4	1.17	23.5	1.26	64291	100000	1.17	0	23	58	150	25.78	118	89	98.67	1	0	0	1	10	50	0	0	0	0	0	0	0	0	0	0	0	0	0	0	0	0	0	0	1	3	0	19914
347	48.4	120	75		25.9	0.62	6.04	0.41	5011	57606	0.62	0	28	56	150	24.89	126	80	95.33	1	1	0	0	10	50	0	0	0	0	0	0	0	0	0	0	0	0	0	0	0	0	0	0	0	0	0	20369
348	52	119	69	38	29.1	0.74	10.4	0.7	29428	100000	0.74	0	24	69	150	30.67	118	65	82.67	1	0	0	0	10	50	0	0	0	0	0	0	0	0	1	0	0	1	0	0	0	0	0	0	1	4	0	21245
349	55	122		37	25.7	0.64	14.1	1.11	741	17921	0.64	0	32	60	150	26.67	130	72	91.33	1	1	1	0	10	50	0	0	0	0	0	0	0	0	0	0	0	0	0	0	0	0	0	0	3	3	0	21389
350	54	128	53	17	32.8	0.73	10.2	0.93	1224	100000	0.73	0	34	49	150	21.78	112	77	88.67	1	1	0	0	10	50	0	0	0	0	0	0	0	0	0	1	0	0	0	0	0	0	0	0	3	0	0	21854
351	55	119	71	39	41.8	1.11	34.9	2.48	178	34357	1.11	0	36	63	150	28	124	66	85.33	1	1	1	1	10	50	0	1	1	0	0	0	1	0	0	0	0	0	0	0	0	0	0	0	4	3	0	21899
352	56.3	124	70	38	77	1.9	24.3	2.08	21629	100000	1.9	0	26	65	150	28.89	113	73	86.33	1	1	0	0	10	50	0	0	0	0	0	0	0	0	0	0	0	0	0	0	0	0	0	0	0	3	0	22314
353	47.7	114	66	34	52.6	1.38	186	9.71	78	69946	1.38	1	30	55	150	24.44	101	64	76.33	1	1	1	1	10	50	0	0	0	0	0	0	0	0	0	0	0	0	0	0	0	0	0	0	3	0	0	23844
354	41.5	121	63.2	37	65.9	1.4	98.6	6.19	65	57396	1.4	1	31	48	150	21.33	106	63	77.33	1	0	0	1	10	50	0	0	0	0	1	0	0	0	0	0	0	0	0	0	0	0	0	0	3	0	0	24049
355	48	116	61	35	39.1	0.99	30.8	1.75	13683	100000	0.99	0	29	62	150	27.56	107	82	90.33	1	0	0	0	10	50	0	0	0	0	0	0	0	0	0	1	0	1	0	0	0	0	0	0	0	3	0	24586
356	46.8	118		37	32.1	0.77	6.35	0.38	6633	2981	0.77	0	31	65	150	28.89	124	80	94.67	1	1	0	0	10	50	0	0	0	0	0	0	0	0	1	0	0	0	0	0	0	0	0	0	3	3	0	24924
357	58.8	116	60	36	33.6	0.98	8.2	0.54	52384	100000	0.98	0	32	66	150	29.33	120	89	99.33	1	1	1	1	10	50	0	0	0	0	0	0	1	0	0	1	0	0	0	0	0	1	0	0	3	3	0	24996
358	41	119	58	18	38.9	0.85	24.3	1.41	31422	100000	0.85	0	28	52	150	23.11	121	80	93.67	1	0	0	0	10	50	0	0	0	0	0	0	0	0	0	0	0	1	0	0	1	0	0	0	0	0	0	25760
359	56	115	53.3		40.6	1.19	34	2.26	104	27915	1.19	0	33	60	150	26.67	129	93	105	1	1	1	1	10	49	0	1	1	0	0	0	0	0	0	0	0	0	0	0	0	0	0	0	3	3	0	26362
360	53.5	114	52	34	31.8	0.9	15.9	0.9	2815	100000	0.9	0	32	64	150	28.44	117	69	85	1	1	1	0	10	50	0	0	0	0	0	0	0	0	0	0	0	0	0	0	0	0	0	0	3	3	0	26534
361	46	120	63	36	24.1	0.55	13.9	0.9	7516	100000	0.55	0	27	63	150	28	120	62	81.33	1	1	0	0	10	50	0	0	0	0	0	0	0	0	0	0	0	0	0	0	0	0	0	0	0	3	0	26558
362	50.6	117	60	37	26.5	0.68	35.1	2.17	3350	100000	0.68	0	31	59	150	26.22	101	60	73.67	1	1	1	0	10	49	0	0	0	0	0	0	0	0	1	0	0	0	0	0	0	0	0	0	3	3	0	27869
363	55	115	64		53.3	1.54	20.6	1.35	3187	100000	1.54	0	32	65	150	28.89	117	67	83.67	1	1	1	0	10	45	0	0	0	0	0	0	1	0	0	0	0	0	0	0	0	0	0	1	3	3	1	27904
364	63.3	119		39	71.7	2.11	18.9	1.52	2773	41546	2.11	0	35	74	150	32.89	106	67	80	1	0	1	0	10	50	0	0	0	0	0	0	1	0	0	0	0	0	0	0	0	0	0	0	4	4	0	28105
365	55.3	116		33	29.8	0.83	8.11	0.51	2016	2693	0.83	0	37	62	150	27.56	98	56	70	1	1	1	0	10	48	0	0	0	0	1	0	0	0	0	0	0	0	0	0	0	0	0	1	4	3	1	28788
366	48	117	53		53.3	1.35	12.1	0.75	7815	81321	1.35	0	30	59	150	26.22	119	75	89.67	1	1	1	1	10	50	0	0	0	0	0	0	0	0	0	0	0	0	0	0	0	0	0	0	3	3	1	29149
367	36.9	120	58	42	51.1	1.08	13.4	0.79	6556	100000	1.08	0	28	50	150	22.22	100	74	82.67	1	1	1	0	10	50	0	0	0	0	0	0	0	0	1	0	0	0	0	0	0	0	0	0	0	0	0	29220
368	56.1	115	49	33.7	40	1.15	13.3	0.82	45016	100000	1.15	0	29	67	150	29.78	114	77	89.33	1	1	0	1	10	50	0	0	0	1	0	0	0	0	0	0	0	0	0	0	0	0	0	0	0	3	0	29485
369	50	122	59.3	36	38.8	0.91	18.3	1.34	9011	100000	0.91	0	33	63	150	28	126	75	92	1	1	1	0	10	50	0	0	0	0	0	0	0	0	0	0	0	0	0	0	0	0	0	0	3	3	0	29504
370	47.2	116	63	33	56.3	1.42	20.9	1.17	56736	100000	1.42	0	28	62	150	27.56	116	65	82	1	0	1	0	10	48	0	0	0	0	0	0	0	0	0	0	0	0	0	0	0	0	0	0	0	3	0	29614
371	48	116	52	33	60.1	1.53	21.8	1.24	100000	100000	1.53	0	28	59	150	26.22	115	71	85.67	1	0	1	1	10	50	0	0	0	0	0	0	0	0	0	0	0	0	0	0	0	0	0	0	0	3	0	29825
372	41	118	50	36	32.1	0.71	17.6	0.98	6489	100000	0.71	0	32	51	150	22.67	98	67	77.33	1	0	1	0	10	50	0	0	0	0	0	0	0	0	1	0	0	0	0	0	0	0	0	0	3	0	0	30233
373	51.9	118	59		48.2	1.25	7.19	0.47	25685	100000	1.25	0	34	64	150	28.44	130	72	91.33	1	1	1	1	10	50	0	0	0	0	0	0	0	0	0	0	0	0	0	0	0	0	0	0	3	3	0	30455
374	48.4	125	64	39	45.5	0.99	8.37	0.65	22964	100000	0.99	0	31	58	150	25.78	120	73	88.67	1	1	0	1	10	50	0	0	0	0	0	0	0	0	0	0	0	0	0	0	0	0	0	0	3	3	0	30620
375	54.1	121	68	38	30.8	0.78	22.9	1.73	4550	100000	0.78	0	26	71	150	31.56	118	70	86	1	1	1	0	10	50	0	0	0	0	1	0	0	0	0	0	0	0	0	0	0	0	0	0	0	4	0	30718
376	57.8	126		42	45.8	1.11	11.4	1.05	570	7568	1.11	0	40	71	150	31.56	128	79	95.33	1	1	1	1	10	50	0	0	0	0	0	0	0	0	0	0	0	0	0	0	0	0	0	0	5	4	0	30726
377	51	123	60	37	45.6	1.07	13.8	1.06	20675	100000	1.07	0	30	61	150	27.11	104	69	80.67	1	1	0	0	10	50	0	0	0	0	0	0	0	0	0	0	0	0	0	0	0	1	0	0	3	3	0	30817
378	52.7	110	54	32	28	0.84	11.2	0.52	62265	100000	0.84	0	31	62	150	27.56	90	60	70	1	1	1	1	9.67	52	0	0	0	0	1	0	0	0	0	0	0	0	0	0	0	0	0	0	3	3	0	31006
379	55	120	56		24.3	0.64	29.1	2.21	332	100000	0.64	0	25	67	150	29.78	116	73	87.33	1	0	0	0	10	50	0	0	0	0	0	0	0	0	1	0	0	1	0	0	0	0	0	0	0	3	0	31339
380	49.1	120	62	36	38.2	0.92	22	1.49	5665	100000	0.92	0	31	63	150	28	123	78	93	1	1	0	1	10	50	0	0	0	0	0	0	0	0	0	0	0	0	0	0	1	0	0	0	3	3	0	32146
381	40.2	118	58	28	40.2	0.88	17.3	0.95	34122	100000	0.88	0	28	50	150	22.22	102	65	77.33	1	0	0	1	10	50	0	0	0	0	0	0	0	0	0	0	0	0	0	0	1	0	0	0	0	0	0	32385
382	50.5	115	57		24.4	0.66	23.2	1.41	2359	100000	0.66	0	32	62	150	27.56	114	70	84.67	1	1	1	0	10	50	0	0	0	0	0	0	1	0	0	1	0	1	0	0	0	0	0	0	3	3	0	32745
383	45.7	114	54	31.3	33.7	0.86	24.9	1.26	33712	100000	0.86	0	33	60	150	26.67	115	69	84.33	1	1	0	1	10	50	0	0	0	0	0	0	0	1	0	0	0	0	0	0	0	0	0	0	3	3	0	32764
384	44	115	57	35	32.6	0.8	14	0.72	3064	100000	0.8	0	34	53	150	23.56	106	71	82.67	1	1	0	1	10	50	0	0	0	0	0	0	0	0	0	0	0	0	1	0	0	0	0	0	3	0	0	33140
385	49.9	124	63	41	57	1.29	6.85	0.53	31331	100000	1.29	0	30	56	150	24.89	114	67	82.67	1	1	0	1	10	50	0	0	0	0	0	0	0	0	0	0	0	0	0	0	0	0	0	0	3	0	0	33839
386	46	122		38	105	2.34	26.8	1.85	3809	85398	2.34	0	31	55	150	24.44	125	65	85	1	0	1	1	10	50	0	0	0	0	0	0	0	0	0	0	0	0	0	0	1	0	0	0	3	0	0	34368
387	44.6	111	58.2	34	27.3	0.72	69.8	3.04	267	100000	0.72	1	29	56	150	24.89	120	74	89.33	1	0	1	1	10	50	0	0	0	0	0	1	1	0	0	0	0	0	0	0	0	0	0	0	0	0	0	34434
388	54	111	51	32	37.3	1.12	14.1	0.7	100000	100000	1.12	0	22	68	150	30.22	95	55	68.33	1	0	0	0	10	50	0	0	0	0	0	1	0	0	1	0	0	0	0	0	1	0	0	0	1	4	0	34640
389	53.5	112		34	32.9	0.96	15.3	0.79	5543	32538	0.96	0	30	61	150	27.11	112	63	79.33	1	0	0	0	10	50	0	0	0	0	0	0	1	0	0	0	0	0	0	0	0	0	0	0	3	3	0	34687
390	55.4	114	55	33.8	22.6	0.65	15.8	0.92	22903	100000	0.65	0	30	70	150	31.11	129	76	93.67	1	0	0	0	10	50	0	0	0	0	0	0	0	0	0	1	0	1	0	0	1	0	0	0	3	4	0	34695
391	43	129		41	75.1	1.42	12	0.94	13176	84757	1.42	0	26	52	150	23.11	113	67	82.33	1	0	0	1	10	50	0	0	0	0	0	0	0	0	0	0	0	0	0	0	0	0	0	0	0	0	0	34994
392	40	111	48	34	55.6	1.38	21.3	0.87	22184	100000	1.38	0	34	49	150	21.78	112	60	77.33	1	1	1	1	10	50	0	0	0	0	0	0	0	0	0	0	0	0	0	0	0	0	0	0	3	0	0	35243
393	43.5	112	71	20	28.4	0.73	17.6	0.79	2043	14754	0.73	0	32	53	150	23.56	124	72	89.33	1	0	0	1	10	50	0	0	0	0	0	1	0	0	0	0	0	0	0	0	0	0	0	0	3	0	0	35736
394	49	119	63.6	40	45.1	1.1	14	0.91	5710	46657	1.1	0	30	61	150	27.11	123	71	88.33	1	0	1	1	10	50	0	0	0	0	0	1	0	0	0	0	0	0	0	0	0	0	0	0	3	3	0	36546
395	54.4	113	56	31	23.5	0.68	9.54	0.52	12526	100000	0.68	0	27	68	150	30.22	125	65	85	1	1	0	0	10	50	0	0	0	0	0	0	0	1	0	0	0	0	0	0	1	0	0	0	0	4	0	37897
396	36.6	118	66	37	61.6	1.35	52.6	2.89	740	100000	1.35	1	27	50	150	22.22	117	74	88.33	1	0	1	1	10	50	0	0	0	0	0	0	0	0	1	0	0	0	0	0	0	0	0	0	0	0	0	38084
397	64	121		33	26	0.74	11.9	1.06	1708	33164	0.74	0	30	76	150	33.78	106	58	74	1	1	1	0	10	50	0	0	0	0	0	0	0	0	0	0	0	0	0	0	0	1	0	0	3	4	0	38096
398	49.5	112	38	34	43.4	1.21	15.2	0.74	7705	100000	1.21	0	33	62	150	27.56	109	65	79.67	1	1	1	0	10	50	0	0	0	0	0	0	0	0	0	0	0	0	0	0	0	0	0	0	3	3	0	38746
399	47.2	119	61	19	51.8	1.24	19.2	1.22	19511	100000	1.24	0	24	60	150	26.67	117	72	87	1	0	1	1	10	49	0	0	0	0	0	1	1	0	0	0	0	0	0	0	1	0	0	0	1	3	0	39015
400	38.1	121	64	38	46.7	0.97	11.4	0.7	64902	100000	0.97	0	24	47	150	20.89	96	65	75.33	1	0	1	1	10	50	0	0	0	0	0	0	0	0	1	0	0	0	0	0	0	0	0	0	1	0	0	39088
401	45.8	111		32.5	36.3	0.98	10.9	0.48	10992	9615	0.98	0	31	56	150	24.89	120	68	85.33	1	1	0	1	10	50	0	0	0	0	0	0	0	0	0	0	0	0	0	0	1	0	0	0	3	0	0	39691
402	54.9	114		32	41.2	1.21	39.5	2.5	137	24469	1.21	1	38	62	150	27.56	119	76	90.33	1	1	0	0	10	50	0	0	0	0	0	0	1	0	1	0	0	0	0	0	0	0	0	1	4	3	1	41095
403	60.7	115		37	27.6	0.84	8.11	0.53	1678	2579	0.84	0	37	73	150	32.44				1	1	1	0	10	50	0	0	0	0	0	0	0	0	1	0	0	0	0	0	0	0	0	0	4	4	0	297
404	49.9	118		39.5	59	1.49	10.3	0.65	29312	43358	1.49	0	25	58	150	25.78				1	1	1	0	10	50	0	0	0	0	0	0	1	0	1	0	0	0	0	0	0	0	0	0	0	3	0	1046
405	50.2	115	54	35	40	1.07	8.25	0.46	11841	100000	1.07	0	30	57	150	25.33				1	1	0	1	10	50	0	1	1	0	0	0	0	0	1	0	0	0	0	0	0	0	0	0	3	3	0	1193
406	57.5	118	61	35	43.4	1.21	11.7	0.83	74375	100000	1.21	0	29	67	150	29.78				1	1	1	0	9	49	0	0	0	0	0	0	1	0	0	0	0	0	0	0	0	0	0	0	0	3	1	1519
407	50.8	119	75	37	60.8	1.52	8.79	0.58	9656	8938	1.52	0	35	59	150	26.22				1	1	1	1	10	48	0	0	0	0	0	0	0	0	0	0	0	0	0	0	1	0	0	0	4	3	1	2861
408	54.5	108	58		16.4	0.52	22.2	0.97	1398	100000	0.52	0	30	67	150	29.78				1	1	1	0	10	50	0	0	0	0	0	0	0	0	1	0	0	0	0	0	0	0	0	0	3	3	0	2932
409	46.3	116		37	56.1	1.39	10.9	0.6	28094	100000	1.39	0	27	59	150	26.22				1	0	1	1	10	50	0	0	0	0	0	0	0	0	0	0	0	0	0	0	1	0	0	0	0	3	0	3008
410	49	112	70		22.4	0.62	19.1	0.93	1772	23828	0.62	0	27	61	150	27.11				1	1	1	0	10	48	0	0	0	0	0	0	0	0	0	0	0	0	0	0	0	2	0	0	0	3	1	3704
411	45	124	69.9	36	74.2	1.57	68.4	4.95	215	100000	1.57	1	28	59	150	26.22				1	1	1	1	10	50	0	0	0	0	0	0	0	1	0	0	0	0	0	0	0	0	0	0	0	3	0	3878
412	47	118		27	35.2	0.85	41.7	2.54	273	67630	0.85	1	31	59	150	26.22				1	1	0	0	10	50	0	0	0	0	0	0	0	0	0	0	0	0	0	0	0	0	0	0	3	3	0	5029
413	69.4	123	69	37	34.1	1.01	18.1	1.83	11978	100000	1.01	0	25	75	150	33.33				1	0	1	1	10	50	0	0	0	0	0	0	0	0	0	1	0	1	0	0	0	0	0	0	0	4	0	5440
414	40.1	125	67.7	42	45.5	0.88	15.6	1.08	9059	100000	0.88	0	32	47	150	20.89				1	1	0	1	10	50	0	0	0	0	0	0	0	0	0	0	0	0	0	0	0	0	0	0	3	0	0	5762
415	45	118	76	39	58.7	1.38	13.5	0.79	6269	100000	1.38	0	34	55	150	24.44				1	1	1	1	10	46	0	0	0	0	0	0	0	0	0	1	0	0	0	0	1	0	0	1	3	0	0	6263
416	47	120	55.3	38	44.7	1.04	65.3	4.29	35	28689	1.04	1	35	59	150	26.22				1	1	1	0	10	47	0	0	0	1	0	0	1	0	0	0	0	0	0	0	0	0	0	0	4	3	0	6831
417	49.5	127	72	40	38.8	0.83	9.44	0.78	26433	100000	0.83	0	28	62	150	27.56				1	1	0	0	10	50	0	0	0	0	0	0	0	0	0	0	0	0	0	0	0	0	0	0	0	3	0	7430
418	44.2	115	53		42.6	1.05	16.1	0.83	8745	100000	1.05	0	29	57	150	25.33				1	1	1	1	10	50	0	0	0	0	0	0	0	0	0	0	0	0	0	0	0	0	0	0	0	3	0	7444
419	59.1	114	58	31	31.8	0.97	7.19	0.44	5793	3636	0.97	0	35	70	150	31.11				1	1	1	1	10	50	0	0	0	0	0	0	0	0	0	1	0	0	0	0	1	0	0	0	4	4	0	7619
420	42.5	120	72	34	64.7	1.42	18.1	1.11	25012	100000	1.42	0	30	57	150	25.33				1	1	1	0	10	50	0	0	0	0	0	0	0	0	1	0	0	0	0	0	0	0	0	0	3	3	0	7630
421	48	120	71		51.4	1.22	6.75	0.45	100000	100000	1.22	0	30	59	150	26.22				1	1	0	1	10	50	0	0	0	0	0	0	0	0	0	0	0	0	0	0	0	0	0	0	3	3	0	8438
422	49	124	58		21.3	0.47	19.4	1.49	1996	100000	0.47	0	25	57	150	25.33				1	0	0	1	10	50	0	0	0	0	0	0	0	0	1	0	0	0	0	0	0	0	0	0	0	3	0	8560
423	62.2	136	54		45.4	0.98	35.9	4.22	11423	100000	0.98	1	28	76	150	33.78				1	1	0	1	10	50	0	0	0	0	0	0	0	0	0	0	0	1	0	0	0	0	0	0	0	4	0	9442
424	45.1	120		37	57	1.3	13.5	0.86	11657	61383	1.3	0	28	56	150	24.89	134	89	104	1	1	0	1	7	50	0	0	0	0	0	0	0	0	0	1	0	0	0	0	0	0	0	0	0	0	0	9730
425	52.5	112	61.8	32	26.3	0.76	13.4	0.68	2214	26006	0.76	0	27	62	150	27.56	117	67	83.67	1	0	0	1	10	50	0	0	0	0	0	1	0	0	0	0	0	0	0	1	0	0	0	0	0	3	0	10320
426	45.3	131		42	48.9	0.92	17.6	1.49	645	32467	0.92	0	35	61	150	27.11				1	1	0	1	10	50	0	1	1	0	0	0	0	0	1	0	0	0	0	0	0	0	0	0	4	3	0	10597
427	43.5	120		38	81.8	1.82	14.7	0.91	17157	59685	1.82	0	29	53	150	23.56				1	1	1	1	10	50	0	0	0	0	0	0	0	0	0	0	0	0	0	0	1	0	0	0	0	0	0	10913
428	47	118	53		41.9	1.01	9.13	0.55	60116	100000	1.01	0	27	60	150	26.67	115	69	84.33	1	0	0	0	10	50	0	0	0	0	0	0	0	0	0	0	0	0	0	0	1	0	0	0	0	3	0	15558
429	49	105		17	49.4	1.54	26.9	0.95	29349	100000	1.54	0	29	63	150	28	99	78	85	1	1	0	0	10	50	0	0	0	0	0	0	0	0	0	0	0	0	0	0	0	0	0	0	0	3	0	17134
430	49	119	67	36	48.9	1.19	16.7	1.08	51034	100000	1.19	0	25	63	150	28	114	76	88.67	1	1	1	0	10	50	0	0	0	0	0	0	0	0	0	0	0	0	0	0	0	0	0	0	0	3	0	17754
431	62.5	113	64		37.2	1.22	11.3	0.77	14215	100000	1.22	0	29	90	150	40	122	75	90.67	1	1	1	1	10	50	0	0	0	0	0	0	1	0	0	0	0	0	0	0	0	0	0	0	0	4	0	22201
432	50	115		36	23.9	0.63	11.5	0.64	1932	7307	0.63	0	32	63	150	28	115	70	85	1	1	1	0	9.67	50	0	0	0	0	0	0	0	0	1	0	0	0	0	0	0	0	0	0	3	3	0	22631
433	55.3	111	66	33	42.2	1.29	47.9	2.45	712	100000	1.29	0	32	64	150	28.44	109	62	77.67	1	1	1	1	10	50	0	0	0	0	0	0	0	0	1	0	0	0	0	0	0	0	0	0	3	3	0	22849
434	64	118	49		25.9	0.78	21.8	1.71	11059	100000	0.78	0	32	69	150	30.67	99	66	77	1	1	0	0	10	50	0	0	0	0	0	0	0	0	0	0	0	0	0	0	0	0	0	0	3	4	0	23002
435	47.5	119	58	36	30.3	0.72	16.3	1.04	5304	100000	0.72	0	33	53	150	23.56	106	62	76.67	1	1	1	0	10	50	0	0	0	0	0	0	0	0	0	0	0	0	0	0	0	0	0	0	3	0	0	23714
436	60	116	60	36	35.4	1.05	10.9	0.74	18960	100000	1.05	0	29	72	150	32	115	64	81	1	1	1	1	10	50	0	0	0	0	0	1	0	0	0	0	0	0	0	0	0	0	0	0	0	4	1	24341
437	54.4	131		44	47.5	1.01	7.52	0.72	2705	10916	1.01	0	35	62	150	27.56	112	67	82	1	1	1	1	10	50	0	0	0	0	0	0	0	0	0	0	0	0	0	0	0	0	0	0	4	3	0	25123
438	52.8	118	59	32	35.7	0.93	12.1	0.8	16986	100000	0.93	0	33	66	150	29.33	114	75	88	1	1	0	1	10	50	0	0	0	0	0	0	0	0	0	0	0	1	0	0	1	0	0	0	3	3	0	26448
439	44.7	131		42	24.2	0.45	11.4	0.95	308	4455	0.45	0	33	57	150	25.33	119	79	92.33	1	1	0	0	10	50	0	0	0	0	0	0	0	0	0	0	0	0	0	0	0	0	0	0	3	3	0	26843
440	65	117	65	35	25.1	0.78	14.9	1.14	3610	100000	0.78	0	33	82	150	36.44	149	92	111	1	1	1	1	10	50	0	1	1	0	0	0	1	0	1	0	0	0	0	0	0	0	0	0	3	4	0	28783
441	52	123	70		54.5	1.3	37.4	2.97	1975	100000	1.3	1	31	66	150	29.33	114	62	79.33	1	1	1	0	9	50	0	0	0	0	0	0	0	0	0	0	0	0	0	0	0	0	0	0	3	3	0	28849
442	54.4	113	52	34	33.5	0.98	10.7	0.59	28457	100000	0.98	0	31	68	150	30.22	120	77	91.33	1	1	1	1	10	50	0	0	0	0	0	0	1	1	0	0	0	0	0	0	0	0	0	0	3	4	0	29222
443	46	125		40	61.9	1.31	18.4	1.39	1553	42106	1.31	0	35	61	150	27.11	128	79	95.33	1	1	1	1	10	50	0	0	0	0	0	0	0	1	0	1	0	0	0	0	1	0	0	0	4	3	0	29264
444	59	126	57	37	26.4	0.65	7.77	0.73	4944	100000	0.65	0	31	72	150	32	138	79	98.67	1	1	0	0	10	50	0	1	1	0	0	0	0	0	0	0	0	0	0	0	0	0	0	0	3	4	0	30438
445	50.4	114	49.1	40	49	1.33	5.47	0.29	100000	100000	1.33	0	29	61	150	27.11	115	77	89.67	1	1	0	0	10	50	0	0	0	0	0	0	0	0	0	0	0	0	0	0	0	0	0	0	0	3	1	30853
446	49	121		38	55.3	1.32	7.66	0.54	15131	13565	1.32	0	32	59	150	26.22	112	68	82.67	1	0	0	1	9.5	50	0	0	0	0	0	0	0	0	0	0	0	0	0	0	1	0	0	0	3	3	0	31269
447	44	128	58	46	52	1.01	8.53	0.67	2338	100000	1.01	0	32	53	150	23.56	125	62	83	1	1	1	1	10	49	0	0	0	0	0	0	1	0	1	0	0	0	0	0	0	0	0	0	3	0	1	31367
448	50.5	117		36	31.6	0.81	12.5	0.77	3063	18716	0.81	0	32	65	150	28.89	105	64	77.67	1	1	0	1	10	50	0	0	0	0	0	0	0	0	0	1	0	0	0	0	0	0	0	0	3	3	0	31389
449	45.5	126	57	39	49.5	1.02	9.85	0.75	52726	100000	1.02	0	29	55	150	24.44	116	67	83.33	1	0	1	1	10	48	0	0	0	0	0	1	0	0	0	0	0	0	0	0	0	1	0	1	0	0	1	31798
450	36.5	120	68		33.7	0.7	35.4	2.05	473	100000	0.7	0	32	43	150	19.11	120	75	90	1	1	1	1	10	50	0	0	0	0	0	0	1	0	0	1	0	0	0	0	0	0	0	0	3	0	0	31845
451	54.5	119	71		32.7	0.87	12.8	0.93	2657	100000	0.87	0	34	69	150	30.67	116	72	86.67	1	0	1	1	10	50	0	0	0	0	0	0	0	0	0	1	0	0	0	0	0	0	0	0	3	4	0	31986
452	46.2	110	64	31.8	57.4	1.58	21.1	0.9	27739	100000	1.58	0	28	63	150	28	115	68	83.67	1	1	1	1	10	50	0	0	0	0	0	0	0	0	0	0	0	0	0	0	0	0	0	0	0	3	0	33370
453	51.1	121	80	41	32.3	0.78	11.2	0.8	11381	100000	0.78	0	26	61	150	27.11	116	75	88.67	1	1	0	0	10	50	0	0	0	0	0	0	0	0	1	0	0	0	0	0	0	0	0	0	0	3	0	33517
454	48.8	126	64	39	57.8	1.25	14.2	1.14	24063	100000	1.25	0	28	58	150	25.78	105	62	76.33	1	0	1	1	10	50	0	0	0	0	0	1	0	0	0	0	0	0	0	0	0	0	0	0	0	3	0	34596
455	53.5	112	61.7	30	41.9	1.23	65.3	3.4	4223	100000	1.23	1	34	66	150	29.33	107	58	74.33	1	1	0	0	10	50	0	0	0	0	0	0	0	0	0	1	0	1	0	0	1	1	0	0	3	3	0	34705
456	54.5	116	64		44	1.24	23.8	1.59	1248	100000	1.24	0	33	59	150	26.22	111	69	83	1	1	1	1	9.67	49	0	0	0	0	0	0	1	0	0	0	0	0	0	0	0	0	0	0	3	3	1	36294
457	57.5	114	56	35	37.4	1.12	65.2	3.93	421	100000	1.12	1	34	61	150	27.11	100	56	70.67	1	1	1	0	10	50	0	0	0	0	0	0	1	0	0	0	0	0	0	0	0	0	0	0	3	3	0	36793
458	41.5	130	66	41	67.7	1.23	25.2	1.98	1736	100000	1.23	0	29	53	150	23.56	123	77	92.33	1	1	1	0	10	49	0	0	0	0	0	0	0	0	0	0	0	0	0	0	0	0	0	0	0	0	0	37742
459	42.7	117	68	34	53.5	1.24	26.4	1.45	1597	53606	1.24	0	34	53	150	23.56	115	61	79	1	0	0	0	10	50	0	0	0	0	0	0	0	0	1	0	0	0	0	0	1	0	0	0	3	0	0	37846
460	52	131		42	40.6	0.83	12.1	1.13	272	6093	0.83	0	40	66	150	29.33	113	77	89	1	1	1	1	10	50	0	0	0	0	0	0	0	0	1	0	0	0	0	0	1	0	0	0	5	3	0	38634
461	51.3	115	60	35	66.6	1.8	41.4	2.38	1342	100000	1.8	0	38	64	150	28.44				1	1	1	0	9.33	48	0	0	0	0	0	0	0	0	0	0	0	0	0	0	0	0	0	1	4	3	1	1795
462	49.8	125		39	66.7	1.48	12.3	0.98	21040	100000	1.48	0	28	59	150	26.22				1	1	1	0	10	50	0	0	0	0	0	0	0	0	1	0	0	0	0	0	0	0	0	0	0	3	0	4694
463	50	126		36	52.7	1.15	20	1.64	1800	97996	1.15	0	30	59	150	26.22				1	1	1	1	10	50	0	0	0	0	0	0	0	0	1	0	0	0	0	0	0	0	0	0	3	3	0	4807
464	47.8	115		36	29.2	0.75	12.2	0.66	1419	5400	0.75	0	36	62	150	27.56				1	1	1	1	10	46	0	0	0	0	0	0	0	0	1	0	0	0	0	0	0	0	0	1	4	3	0	6683
465	53.6	112		30	37.7	1.11	18.4	0.96	551	5327	1.11	0	41	62	150	27.56				1	1	1	0	10	49	0	0	0	0	0	0	0	1	0	0	0	0	0	0	0	0	0	0	5	3	0	6781
466	45	112		37	42.7	1.12	18.4	0.84	3132	19078	1.12	0	35	61	150	27.11				1	1	1	0	10	50	0	0	0	0	0	0	0	0	0	0	0	0	0	0	0	0	0	0	4	3	0	9042
467	48.5	113		33	31.1	0.84	7.87	0.39	4384	2066	0.84	0	35	60	150	26.67				1	1	1	0	10	50	0	0	0	0	0	0	1	0	0	0	0	0	0	0	0	0	0	0	4	3	0	9717
468	56.8	116		38	41.8	1.19	10.6	0.68	10804	28266	1.19	0	31	63	150	28				1	1	1	0	10	50	0	0	0	0	0	0	1	0	0	0	0	0	0	0	0	0	0	0	3	3	0	12800
469	60.4	119	55		43.3	1.23	12.2	0.94	18811	100000	1.23	0	27	77	150	34.22				1	1	0	1	10	50	0	0	0	0	0	0	0	0	1	0	0	0	0	0	0	0	0	0	0	4	0	13048
470	51	124	70	39	88.2	2.03	9.82	0.77	14695	100000	2.03	0	31	63	150	28	106	72	83.33	1	1	1	1	10	50	0	0	0	0	0	0	0	1	0	0	0	0	0	0	0	0	0	0	3	3	0	14406
471	54	119		36	44.4	1.16	10.8	0.75	3819	14893	1.16	0	35	67	150	29.78	112	72	85.33	1	1	1	0	10	50	0	0	0	0	0	0	0	0	1	0	0	0	0	0	0	0	0	0	4	3	0	17080
472	49.1	118	76	35	34.8	0.87	4.55	0.28	78615	18751	0.87	0	30	57	150	25.33	132	77	95.33	1	1	1	0	10	48	0	0	0	0	0	1	0	0	0	0	0	0	0	0	0	1	0	0	3	3	0	18517
473	45.8	116		35	26.6	0.65	71	3.92	41	31148	0.65	1	30	58	150	25.78	112	65	80.67	1	1	0	1	10	50	0	0	0	0	1	0	0	0	0	1	0	0	0	0	0	0	0	0	3	3	0	20839
474	50.4	109	50	32	37.1	1.1	24.8	1.07	49120	100000	1.1	0	26	58	150	25.78	118	69	85.33	1	1	1	0	10	50	0	0	0	0	0	0	0	0	0	0	0	0	0	0	0	0	0	0	0	3	0	21572
475	57.3	118		33	29.8	0.83	18.8	1.33	2193	84323	0.83	0	24	67	150	29.78	115	65	81.67	1	1	1	0	10	50	0	0	0	0	0	0	0	0	1	0	0	0	0	0	0	0	0	0	1	3	0	21678
476	50.5	115		32	23.1	0.63	7.2	0.43	4411	3833	0.63	0	29	57	150	25.33	92	66	74.67	1	1	1	1	10	50	0	0	0	0	0	0	0	1	0	0	0	0	0	0	0	0	0	0	0	3	0	21726
477	62.4	124		38	39.2	1.04	7.02	0.65	13055	34673	1.04	0	26	65	150	28.89	107	86	93	1	1	1	0	10	50	0	0	0	0	0	0	0	1	0	0	0	0	0	0	0	0	0	0	0	3	0	22140
478	50.4	116		34	49.7	1.31	21.2	1.25	1422	27422	1.31	0	36	58	150	25.78	90	53	65.33	1	1	1	1	10	50	0	0	0	0	0	0	0	0	0	0	0	0	0	0	0	0	0	0	4	3	0	22276
479	52	114	58		66.6	1.85	10.4	0.57	100000	100000	1.85	0	26	57	150	25.33	108	66	80	1	1	1	1	10	46	0	0	0	0	0	1	0	0	0	0	0	0	1	0	0	0	0	1	0	3	1	22808
480	49.5	127		37	37.6	0.8	3.37	0.28	1435	164	0.8	0	40	63	150	28	111	81	91	1	1	0	1	10	50	0	0	0	0	0	0	0	0	1	0	0	0	0	0	0	0	0	0	5	3	0	28838
481	48.4	114	58	33	31.4	0.83	19.5	1.02	374	6120	0.83	0	39	62	150	27.56	115	70	85	1	1	1	0	10	50	0	0	0	0	1	0	0	0	0	0	0	0	0	0	0	0	0	0	4	3	0	29503
482	55.7	120	70	39	43.4	1.14	14.8	1.1	567	8642	1.14	0	40	65	150	28.89	104	80	88	1	1	0	0	10	50	0	0	0	0	0	0	0	1	0	0	0	0	0	0	0	0	0	0	5	3	0	31026
483	46	126	53.1		39.1	0.81	13	1.02	1304	100000	0.81	0	32	54	150	24	121	95	103.67	1	1	0	0	10	50	0	1	1	0	0	0	0	0	0	0	0	0	0	0	1	0	0	0	3	0	0	38841
484	55.3	116	61	35.6	52.8	1.48	7.55	0.48	11965	5145	1.48	0	35	70	150	31.11	112	63	79.33	1	1	1	1	10	50	0	0	0	0	0	0	0	0	1	0	0	0	0	0	0	0	0	0	4	4	0	38937
485	53	120	67		34.6	0.89	7.55	0.55	5543	15956	0.89	0	33	66	150	29.33	120	65	83.33	1	1	1	1	10	50	0	0	0	0	0	0	0	0	0	1	0	0	0	0	0	0	0	0	3	3	0	39214
486	53.2	118	58	37.5	37.6	0.99	26.7	1.78	23137	100000	0.99	0	32	61	150	27.11	117	72	87	1	1	0	1	10	50	0	0	0	0	0	0	0	0	0	0	0	0	0	0	0	1	0	0	3	3	0	39421
487	51.3	120		30	69.8	1.73	40	2.8	68	9983	1.73	1	41	61	150	27.11				1	1	1	1	10	50	0	0	0	0	0	0	1	0	0	0	0	0	0	0	0	0	0	0	5	3	0	1418
488	59	121		41	38.5	1.04	11.8	0.95	2104	22031	1.04	0	35	70	150	31.11				1	1	1	1	10	50	0	0	0	0	0	0	0	0	0	0	0	0	0	0	0	0	0	0	4	4	0	2531
489	70	119	67	37	41	1.31	6.06	0.54	19479	100000	1.31	0	31	85	150	37.78				1	1	1	1	10	50	0	0	0	0	0	0	1	0	0	0	0	0	0	0	0	0	0	0	3	4	0	5019
490	67	111	55	31	27.8	0.98	16.4	0.99	551	37212	0.98	0	31	75	150	33.33	116	81	92.67	1	1	1	1	10	48	0	0	0	0	0	0	0	0	1	0	0	0	0	0	0	0	0	0	3	4	0	18670
491	46	125		41	56.1	1.18	8.53	0.64	1343	2754	1.18	0	41	50	150	22.22	114	78	90	1	1	1	0	10	50	0	0	0	0	0	0	0	0	0	0	0	0	0	0	0	0	0	0	5	0	0	19147
492	46.7	110		32	48.4	1.34	37.7	1.62	87	3711	1.34	0	45	52	150	23.11				1	1	1	0	10	50	0	0	0	0	0	0	1	0	1	0	2	0	0	0	0	0	0	0	5	0	0	2462
493	47.9	116	63	34.3	30.6	0.77	19	1.08	2236	100000	0.77	0	36	64	150	28.44	161	91	114.33	1	1	1	0	10	47	1	0	2	0	0	0	0	0	0	0	0	0	0	0	0	0	0	1	4	3	1	14363
494	72.2	120	69	33.6	42.7	1.38	15.9	1.52	3083	100000	1.38	0	30	89	150	39.56	118	78	91.33	1	1	1	0	10	50	0	0	0	0	0	0	0	0	1	0	0	0	0	0	0	0	0	0	3	4	0	14451
495	54	118	65	36	42.5	1.13	13.7	0.92	29472	100000	1.13	0	32	68	150	30.22	112	75	87.33	1	1	0	0	10	50	0	0	0	0	0	0	0	0	0	0	2	0	0	0	0	0	0	0	3	4	0	19106
496	43.3	113	70.5		42.7	1.07	10.7	0.5	20789	18437	1.07	0	25	59	150	26.22	98	72	80.67	0	0	0	1	10	50	0	0	0	0	0	0	0	1	0	0	0	0	0	0	0	0	0	0	0	3	0	12820
497	46	129	65.2		72	1.41	8.45	0.72	24138	100000	1.41	0	24	56	150	24.89	121	73	89	1	0	1	1	10	50	0	0	0	0	0	1	0	0	0	0	0	0	0	0	0	0	0	0	1	0	0	22234
498	39.8	121	58	37	39.1	0.81	9.11	0.55	72026	100000	0.81	0	26	45	150	20	134	91	105.33	0	0	1	0	9	50	1	0	2	1	0	0	1	1	0	0	0	0	0	0	0	0	0	0	0	0	1	24903
499	47.8	113	66		32	0.85	8.36	0.41	10665	6041	0.85	0	29	57	150	25.33	110	85	93.33	0	0	0	1	10	50	0	0	0	0	0	0	0	0	0	0	0	0	0	0	0	0	0	0	0	3	0	26186
500	36	118		36	78.1	1.7	20.1	1.09	8807	67582	1.7	0	31	52	150	23.11	134	94	107.33	1	1	1	1	10	49	0	1	1	0	0	0	0	0	0	0	0	0	0	0	0	0	0	0	3	0	0	28555
501	48.4	120		36	36.1	0.86	18.6	1.24	2330	70138	0.86	0	27	60	151	26.31				0	0	0	1	10	50	0	0	0	0	0	0	0	1	0	0	0	0	0	0	0	0	0	0	0	3	0	2889
502	48.5	123	72.4	38	76	1.72	22.7	1.68	39993	100000	1.72	0	29	61	151	26.75				0	0	0	1	10	50	0	0	0	0	0	0	0	0	0	0	0	0	0	0	1	0	0	0	0	3	0	4691
503	60	121	70	35	28.5	0.77	11.7	0.96	16691	100000	0.77	0	30	74	151	32.45				0	0	0	0	10	50	0	0	0	0	0	0	0	0	0	0	0	0	0	0	0	0	0	0	3	4	0	5458
504	42.5	113		34	37.2	0.92	21.7	1	4019	55666	0.92	0	28	57	151	25				0	0	0	0	8.33	50	0	0	0	0	0	0	0	0	1	0	0	0	0	0	0	0	0	0	0	0	0	5662
505	46.8	116	63.2		33.4	0.83	34.8	1.95	3500	100000	0.83	0	24	58	151	25.44				0	0	0	1	10	50	0	0	0	0	0	0	0	0	0	0	0	0	0	0	0	0	0	0	1	3	0	7878
506	50.6	111	60		35.4	1.02	23.8	1.13	21740	100000	1.02	0	27	70	151	30.7				0	0	1	0	10	50	0	0	0	0	0	0	0	1	0	0	0	0	0	0	0	0	0	0	0	4	0	8134
507	51.3	122	62		29.5	0.7	61.3	4.59	913	100000	0.7	1	29	59	151	25.88				0	0	0	0	9.67	50	0	0	0	0	0	0	0	0	1	0	0	0	0	0	0	0	0	0	0	3	0	8520
508	41.5	126	72		62	1.21	13.8	1	51044	100000	1.21	0	29	54	151	23.68				0	0	0	1	10	50	0	0	0	0	0	0	0	0	1	0	0	0	0	0	0	0	0	0	0	0	0	8576
509	46	123		40	33.5	0.73	5.02	0.35	6869	100000	0.73	0	30	61	151	26.75	131	70	90.33	0	0	0	1	10	50	0	0	0	0	0	0	0	0	1	0	0	0	0	0	1	0	0	0	3	3	0	10861
510	39.4	114	51	37	28.8	0.68	8.38	0.39	17049	100000	0.68	0	28	51	151	22.37	116	68	84	0	0	0	1	10	50	0	0	0	0	0	0	0	1	1	0	0	0	0	0	0	0	0	0	0	0	0	12108
511	47	114	61	36	60.4	1.57	36.8	1.9	20100	100000	1.57	0	29	63	151	27.63	116	86	96	0	0	0	1	10	50	0	0	0	0	0	0	0	0	1	0	0	0	0	0	0	0	0	0	0	3	0	13925
512	50.8	122	64	38	57.7	1.37	23.5	1.74	2896	100000	1.37	0	27	62	151	27.19	120	65	83.33	0	0	1	0	10	38	0	0	0	0	0	0	0	0	1	0	0	0	0	0	0	1	0	1	0	3	1	13969
513	47.6	119		36	34.7	0.83	11.5	0.73	2610	13183	0.83	0	33	59	151	25.88	109	76	87	0	0	0	0	10	50	0	0	0	0	0	0	0	0	0	0	0	0	0	0	0	0	0	0	3	3	0	15462
514	47.5	114	65		26.3	0.69	12.5	0.65	24407	100000	0.69	0	27	64	151	28.07	128	84	98.67	0	0	1	1	10	50	0	0	0	0	0	1	0	1	0	0	0	0	0	0	1	0	0	0	0	3	0	15951
515	48.8	111	50		32.3	0.9	20	0.92	4248	100000	0.9	0	31	63	151	27.63	105	59	74.33	0	0	0	0	10	50	0	0	0	0	0	0	1	0	1	0	0	0	0	0	0	0	0	0	3	3	0	17518
516	47	125	61.7	38	33.7	0.72	9.86	0.75	22476	100000	0.72	0	26	55	151	24.12	123	84	97	0	0	0	0	10	50	0	0	0	0	0	0	0	0	0	1	0	0	0	0	0	0	0	0	0	0	0	19162
517	54	114		36	34	0.97	7.17	0.41	13864	6295	0.97	0	30	64	151	28.07	114	74	87.33	0	0	0	1	10	50	0	0	0	0	0	0	0	0	0	0	0	0	0	0	0	0	0	0	3	3	0	20310
518	42.4	128		44	57	1.08	15	1.15	2681	49927	1.08	0	32	53	151	23.24	119	82	94.33	0	0	0	1	10	50	0	0	0	0	0	0	0	0	1	0	0	0	0	0	0	0	0	0	3	0	0	21765
519	47.5	127	67.2		38.9	0.81	13.9	1.15	1061	40015	0.81	0	24	55	151	24.12	92	67	75.33	0	0	1	1	10	50	0	0	0	0	0	1	0	0	0	0	0	0	0	0	0	0	0	1	1	0	0	21833
520	46	123	65	37	51.4	1.12	40.2	2.87	277	100000	1.12	1	30	62	151	27.19	98	63	74.67	0	0	1	1	10	49	0	0	0	0	0	0	0	0	0	0	0	0	0	0	0	0	0	0	3	3	0	21979
521	53.5	118	56	34	28.3	0.75	24.5	1.64	9264	100000	0.75	0	27	66	151	28.95	111	65	80.33	0	0	0	0	10	50	0	0	0	0	0	0	0	0	0	0	0	0	0	0	0	0	0	0	0	3	0	22612
522	52.7	122	62	37	35.1	0.85	20.8	1.59	13490	100000	0.85	0	28	62	151	27.19	146	95	112	0	0	1	0	9.67	50	1	1	1	0	0	0	0	0	1	0	0	0	0	1	0	0	0	0	0	3	0	22797
523	50.2	122	50	34	32.8	0.77	10.6	0.78	4467	29696	0.77	0	27	63	151	27.63	118	78	91.33	0	0	0	0	10	50	0	0	0	0	0	0	0	0	0	0	0	0	0	0	0	0	0	0	0	3	0	24013
524	45	108	45		54.9	1.56	29.4	1.31	24531	100000	1.56	0	24	58	151	25.44	112	65	80.67	0	0	1	1	8.67	51	0	0	0	0	0	1	0	0	1	0	0	0	0	0	0	0	0	2	1	3	0	24805
525	48.7	120	61	20	47.4	1.13	23.1	1.55	32746	100000	1.13	0	29	55	151	24.12	125	89	101	0	0	1	0	10	50	0	0	0	0	0	1	1	0	0	0	0	0	0	0	0	0	0	0	0	0	0	25212
526	46.8	119	63	37	31.7	0.75	37.3	2.35	1829	100000	0.75	0	27	61	151	26.75	107	69	81.67	0	0	1	0	10	50	0	0	0	0	0	0	0	0	0	0	0	0	0	0	1	0	0	0	0	3	2	25810
527	54	114	61.2		23.1	0.66	14.1	0.8	25468	100000	0.66	0	26	68	151	29.82	116	69	84.67	0	0	0	0	10	50	0	0	0	0	0	0	0	1	0	0	0	0	0	0	0	0	0	0	0	3	0	25903
528	56	114		34	43.4	1.27	16.1	0.95	7863	60703	1.27	0	30	67	151	29.38	110	80	90	0	0	1	1	10	50	0	0	0	0	0	0	1	0	0	0	0	0	0	0	0	0	0	0	3	3	0	26690
529	45	128	77.9	43	62.6	1.24	10	0.79	59991	100000	1.24	0	28	57	151	25	117	67	83.67	0	0	0	1	10	50	0	0	0	0	0	0	0	0	1	0	0	0	0	0	1	0	0	0	0	0	0	27493
530	43	114	53		67.5	1.66	55.2	2.69	3533	100000	1.66	1	27	55	151	24.12	131	92	105	0	0	0	1	10	50	1	0	2	0	0	0	0	0	0	0	0	0	0	0	0	0	0	0	0	0	0	28836
531	43	121	65	35	39.8	0.86	25.8	1.65	12450	100000	0.86	0	33	55	151	24.12	120	71	87.33	0	0	0	0	10	50	0	0	0	0	0	0	0	0	0	1	0	1	0	0	0	0	0	0	3	0	0	28892
532	51.5	119	67	21	29.3	0.74	9.44	0.63	14025	100000	0.74	0	31	66	151	28.95	119	72	87.67	0	0	0	1	10	50	0	0	0	0	1	0	0	1	1	0	0	0	0	0	0	0	0	0	3	3	0	29250
533	57.5	114	60		36.6	1.09	9.09	0.54	15786	100000	1.09	0	28	66	151	28.95	123	83	96.33	0	0	1	1	10	50	0	1	1	0	0	0	1	1	0	0	0	0	0	0	0	0	0	0	0	3	0	29460
534	45.5	120	51.7	36	58.6	1.34	17.3	1.11	97199	100000	1.34	0	26	61	151	26.75	120	80	93.33	0	0	0	0	10	50	0	1	1	0	0	0	0	0	0	0	2	0	0	0	0	1	1	1	0	3	0	29865
535	54.3	123	55	40	39.2	0.96	15.5	1.25	11598	100000	0.96	0	27	64	151	28.07	108	76	86.67	0	0	0	0	10	50	0	0	0	0	0	0	0	0	0	1	0	1	0	0	1	0	0	0	0	3	1	30029
536	44	113	79	33	35.3	0.89	18.2	0.86	32966	100000	0.89	0	27	55	151	24.12	115	85	95	0	0	0	0	10	50	0	0	0	0	0	0	0	0	1	0	0	0	0	0	0	0	0	0	0	0	0	30548
537	55.5	118	58	38	41.2	1.12	15.9	1.1	20565	100000	1.12	0	28	66	151	28.95	138	85	102.67	0	0	1	0	10	50	0	1	1	0	0	0	0	0	0	0	0	0	0	0	0	0	0	0	0	3	0	31931
538	52	117		38	36.1	0.95	7.46	0.47	11636	9388	0.95	0	30	64	151	28.07	122	72	88.67	0	0	1	1	10	50	0	0	0	0	0	1	0	0	0	0	0	0	0	0	1	0	0	0	3	3	0	32392
539	49.3	118		36	39.3	0.99	8.5	0.55	11089	16303	0.99	0	29	57	151	25	117	75	89	0	0	0	1	10	50	0	0	0	0	0	0	0	0	0	0	0	0	0	0	0	0	0	0	0	0	0	32396
540	49	138	62		46.9	0.82	16.3	1.63	12716	100000	0.82	0	27	59	151	25.88	113	62	79	0	0	0	1	10	50	0	0	0	0	1	0	0	0	0	0	0	0	0	0	0	2	0	0	0	3	0	32446
541	50.9	115	43	34	51.2	1.38	11	0.62	27687	100000	1.38	0	32	59	151	25.88	111	73	85.67	0	0	0	0	10	50	0	0	0	0	0	0	1	0	0	0	0	0	0	0	0	0	0	0	3	3	0	32536
542	50.5	124	63	37	35.4	0.81	14.8	1.16	32021	100000	0.81	0	27	60	151	26.31	99	65	76.33	0	0	0	0	10	50	0	0	0	0	0	0	1	0	0	0	0	0	0	0	1	1	0	0	0	3	0	32619
543	52.9	112	57		38.3	1.11	21.4	1.1	8338	100000	1.11	0	30	58	151	25.44	112	72	85.33	0	0	0	0	10	50	0	0	0	0	0	0	1	0	1	0	0	0	0	0	1	0	0	0	3	3	0	33228
544	49	121	59		56.5	1.35	10.7	0.76	21566	100000	1.35	0	28	60	151	26.31	125	75	91.67	0	0	1	1	10	50	0	0	0	0	0	0	0	0	0	0	0	0	0	0	0	0	0	0	0	3	0	33462
545	55.5	107	57		29.7	0.97	28.5	1.21	13609	100000	0.97	0	29	62	151	27.19	113	70	84.33	0	0	0	1	9.5	50	0	0	0	0	0	0	1	0	1	0	0	0	0	0	0	0	0	0	0	3	0	35189
546	45.4	120	63	36	46	1.05	25.6	1.64	8341	100000	1.05	0	32	57	151	25	121	66	84.33	0	0	0	1	10	50	0	0	0	0	0	0	0	0	0	0	0	0	0	0	0	0	0	0	3	0	0	36194
547	50.5	114	63	36	25.2	0.68	25.7	1.39	7412	100000	0.68	0	22	56	151	24.56	118	74	88.67	0	0	1	0	10	50	0	0	0	0	0	0	0	0	0	0	0	0	0	0	0	0	0	0	1	0	0	37371
548	45	121	61		60.6	1.36	34.1	2.25	907	100000	1.36	0	30	54	151	23.68	118	60	79.33	0	0	0	0	10	50	0	0	0	0	0	0	0	0	0	0	0	0	0	0	0	0	0	0	3	0	0	37385
549	41.5	117	59	37	84.1	1.92	17.7	0.95	64950	100000	1.92	0	34	49	151	21.49	116	87	96.67	0	0	1	1	10	40	0	0	0	0	0	1	0	0	0	0	0	0	0	0	0	0	1	1	3	0	1	38473
550	61.8	117	68		43.4	1.31	10.9	0.83	21128	100000	1.31	0	26	63	151	27.63	127	63	84.33	0	0	1	1	10	50	1	0	2	0	1	0	1	0	0	1	0	0	0	0	0	0	0	0	0	3	0	39898
551	52	127	59	43	35.5	0.78	4.21	0.36	29613	100000	0.78	0	32	64	151	28.07				1	1	1	0	10	50	0	0	0	0	0	0	0	0	0	0	0	0	0	0	0	0	0	0	3	3	0	873
552	54.8	118	50	37	66	1.78	19.4	1.32	93626	100000	1.78	0	29	63	151	27.63				1	0	0	1	10	48	0	0	0	0	0	0	1	0	0	0	0	0	0	0	1	0	0	0	0	3	0	2860
553	59.2	115	68	36	27.4	0.82	9.87	0.63	7216	100000	0.82	0	32	68	151	29.82				1	1	1	1	10	50	0	0	0	0	0	0	0	0	0	0	0	0	0	0	0	0	0	0	3	3	0	4883
554	53.5	124		39	73.4	1.75	18.7	1.53	3768	86575	1.75	0	31	63.7	151	27.94	131	80	97	1	1	0	1	10	50	0	0	0	0	0	0	1	0	0	1	0	0	0	0	1	0	0	0	3	3	0	5472
555	49.6	122	46	39	53.7	1.25	6.42	0.46	100000	100000	1.25	0	27	61	151	26.75				1	1	1	0	10	50	0	0	0	0	0	0	0	1	0	0	0	0	0	0	0	0	0	0	0	3	0	6098
556	46.5	116		37	95.3	2.38	15.5	0.86	49599	100000	2.38	0	23	55	151	24.12				1	0	1	1	10	49	0	0	0	0	0	1	0	1	0	0	0	0	0	0	0	0	0	0	1	0	0	6520
557	46	120	73	40	58.1	1.34	14	0.9	68834	100000	1.34	0	29	57	151	25				1	0	0	1	10	50	0	0	0	0	0	0	0	1	0	0	0	0	0	0	1	0	0	0	0	0	0	7546
558	47.5	126	68	40	46.8	0.99	22.6	1.79	3007	100000	0.99	0	31	57	151	25	124	62	82.67	1	1	0	1	10	50	0	0	0	0	0	0	0	0	1	0	0	0	0	0	0	0	0	0	3	0	0	10452
559	47.4	118	64		55.4	1.35	17.7	1.08	20182	100000	1.35	0	27	58	151	25.44				1	0	0	0	10	50	0	0	0	0	0	0	0	0	1	0	0	0	0	0	0	0	0	0	0	3	0	10691
560	45	120	53	37	40.1	0.91	15.9	1.01	66872	100000	0.91	0	26	60	151	26.31	112	69	83.33	1	0	1	1	9.67	51	0	0	0	0	0	0	0	0	1	0	0	0	0	1	1	1	0	0	0	3	0	11561
561	46	123		34	29.4	0.64	20	1.42	657	34456	0.64	0	30	60	151	26.31				1	1	1	0	10	48	0	0	0	0	0	0	0	0	0	0	0	0	0	0	0	0	0	0	3	3	0	12989
562	40.8	117	74	35	43.7	0.99	48.3	2.58	1132	100000	0.99	1	24	51	151	22.37	111	70	83.67	1	0	0	1	10	50	0	0	0	0	0	0	0	1	0	0	0	0	0	0	0	0	0	0	1	0	0	13247
563	46.9	111	63	34	64.4	1.76	19.6	0.88	63992	100000	1.76	0	28	63	151	27.63	119	67	84.33	1	0	0	0	10	50	0	0	0	0	0	0	0	0	0	0	0	0	0	0	0	0	0	0	0	3	0	13980
564	56.5	119	58.2	38	20.5	0.55	15.7	1.14	2472	100000	0.55	0	33	54	151	23.68	133	67	89	1	1	1	0	10	50	0	0	0	0	0	0	0	0	0	0	0	0	0	0	0	0	0	0	3	0	0	14361
565	52	116	67	35	44.1	1.18	13	0.78	12196	53019	1.18	0	27	58	151	25.44	117	70	85.67	1	0	0	0	10	50	0	0	0	0	0	0	0	0	0	0	0	0	0	0	1	0	0	0	0	3	0	19302
566	41.1	125	50	41	34.3	0.67	21.3	1.49	16027	100000	0.67	0	24	54	151	23.68	112	65	80.67	1	0	0	1	10	50	0	0	0	0	0	0	0	0	1	0	0	0	0	0	0	1	0	0	1	0	0	20910
567	52.2	114		20	47.3	1.32	50.5	2.81	565	100000	1.32	1	29	67	151	29.38	106	77	86.67	1	1	0	1	10	50	0	0	0	0	0	0	0	0	0	0	0	0	0	0	1	0	0	0	0	3	0	22987
568	46	115	60		26.6	0.68	7.99	0.44	7174	100000	0.68	0	26	59	151	25.88	124	77	92.67	1	0	1	0	10	50	0	0	0	0	0	0	0	0	0	0	0	0	0	0	0	0	0	0	0	3	0	23898
569	37.7	118	54	37	49.1	1.08	38.2	2.1	27110	100000	1.08	0	26	50	151	21.93	116	72	86.67	1	0	1	1	10	50	0	0	0	0	0	0	0	0	0	0	0	0	0	0	1	0	0	0	0	0	0	25572
570	48.5	118	64	37	43.4	1.07	22.1	1.37	22258	100000	1.07	0	24	59	151	25.88	112	81	91.33	1	0	0	0	10	50	0	0	0	0	0	0	0	0	0	0	0	0	0	0	0	0	0	0	1	3	0	26065
571	42.6	124	59		39.4	0.8	31.1	2.14	291	100000	0.8	0	30	52	151	22.81	131	81	97.67	1	1	1	1	10	50	0	0	0	0	0	0	0	0	0	0	0	0	0	0	0	0	0	0	3	0	0	26367
572	49	122		38	48.6	1.13	16.9	1.22	5152	100000	1.13	0	25	59	151	25.88	124	78	93.33	1	0	0	1	10	50	0	0	0	0	0	1	0	1	1	0	0	0	0	0	1	0	0	0	0	3	0	26863
573	53.5	114	72	32	34.1	0.97	19.3	1.09	33670	100000	0.97	0	25	65	151	28.51	112	65	80.67	1	0	0	0	10	50	0	0	0	0	0	0	0	1	0	0	0	0	0	0	1	0	0	0	0	3	0	27313
574	50.3	118	60	38	38.4	0.97	19.5	1.24	552	15031	0.97	0	37	62	151	27.19	129	93	105	1	1	1	0	10	55	0	1	1	0	0	0	0	0	0	0	0	0	0	0	0	0	0	2	4	3	0	27335
575	36.9	116	63	20	58	1.32	76.2	3.87	388	100000	1.32	1	29	50	151	21.93	107	65	79	1	0	0	0	10	50	0	0	0	0	0	0	1	0	0	1	0	0	0	0	0	0	0	0	0	0	0	28452
576	45.4	116	59	34	51.4	1.26	16.1	0.88	22470	100000	1.26	0	27	57	151	25	126	70	88.67	1	1	0	1	10	50	0	0	0	0	0	0	0	0	0	0	0	0	0	0	0	0	0	0	0	0	0	32721
577	42.2	115		33	44.1	1.05	13.5	0.67	3027	8902	1.05	0	36	52	151	22.81	119	77	91	1	1	0	1	10	50	0	0	0	0	0	0	0	0	1	0	0	0	0	0	0	0	0	0	4	0	0	33072
578	48.9	125	62	33	33.6	0.74	19.8	1.56	2486	100000	0.74	0	27	57	151	25	116	76	89.33	1	1	0	0	10	50	0	0	0	0	0	0	0	0	0	1	0	0	0	0	1	0	0	0	0	0	0	35595
579	42.4	113	63		23.7	0.59	124	5.73	461	100000	0.59	1	29	57	151	25	117	85	95.67	1	0	0	0	10	50	0	0	0	0	1	0	0	0	0	1	0	1	0	0	0	0	0	0	0	0	0	39741
580	46.4	114	66	35	50.7	1.31	45.5	2.33	12113	100000	1.31	0	29	63	151	27.63				1	1	1	1	9	48	0	0	0	0	0	1	0	0	0	0	0	0	0	0	1	0	0	0	0	3	0	1642
581	50.5	126	67		53.4	1.18	12.1	1	9373	100000	1.18	0	34	62	151	27.19				1	1	1	0	10	50	0	0	0	0	0	0	0	0	0	0	0	0	0	0	0	0	0	0	3	3	0	8124
582	47.9	116	61	38	53.3	1.35	18.1	1.03	100000	100000	1.35	0	30	58	151	25.44	112	74	86.67	1	0	0	1	10	50	0	0	0	0	0	0	0	1	1	0	0	0	0	0	0	0	0	0	3	3	0	10531
583	43	122		40	58	1.24	9.45	0.62	17283	29611	1.24	0	28	53.2	151	23.33	108	70	82.67	1	1	1	1	10	48	0	0	0	1	0	0	0	0	0	0	0	0	0	0	0	0	0	0	0	0	1	10897
584	53.5	118	46.9		49.9	1.32	6.75	0.45	21312	35230	1.32	0	31	67	151	29.38				1	1	1	0	10	50	0	0	0	0	0	0	0	0	0	0	0	0	0	0	0	0	0	0	3	3	0	12331
585	42.5	113		34	54.9	1.36	33	1.52	1177	40678	1.36	0	35	53	151	23.24	116	76	89.33	1	1	1	0	10	50	0	0	0	0	0	0	1	0	1	0	0	0	1	0	0	0	0	0	4	0	0	16584
586	61.9	124		39	27.6	0.73	12.9	1.2	177	5207	0.73	0	40	67	151	29.38	141	82	101.67	1	1	0	1	10	50	0	1	1	0	0	0	0	0	0	0	0	0	0	0	1	0	0	0	5	3	0	25147
587	56	115	59	36	39.6	1.14	86.5	5.33	201	100000	1.14	1	32	59	151	25.88	125	75	91.67	1	1	1	1	10	50	0	0	0	1	0	0	0	0	0	0	0	0	0	0	1	0	0	0	3	3	0	29964
588	55.1	115	56	34	33.4	0.95	26.5	1.61	23611	100000	0.95	0	29	66	151	28.95	111	79	89.67	1	1	1	1	10	50	0	0	0	0	0	1	0	0	0	0	2	0	0	0	0	0	0	0	0	3	0	30451
589	53	115		34	42	1.16	13.9	0.81	9773	50420	1.16	0	28	63	151	27.63	116	72	86.67	1	0	0	0	6.33	50	0	0	0	0	0	0	1	0	1	0	0	0	0	0	1	0	0	0	0	3	0	31815
590	63	122		38	34.9	0.97	14	1.24	2477	67629	0.97	0	30	68	151	29.82	101	75	83.67	1	1	1	1	10	50	0	0	0	0	0	0	1	0	0	0	0	0	0	0	0	0	0	0	3	3	0	37942
591	59	112	50		43.2	1.36	16.4	0.92	2772	17539	1.36	0	36	69	151	30.26	122	68	86	1	1	0	1	10	50	0	0	0	0	0	0	0	0	0	0	0	0	0	0	0	0	0	0	4	4	0	39604
592	57.2	113	62	34	43.2	1.31	8.39	0.48	1927	1069	1.31	0	42	67	151	29.38				1	1	1	1	10	50	0	0	0	0	0	0	0	0	0	0	0	0	0	0	0	0	0	0	5	3	0	2880
593	55	118	63	37	32.5	0.87	10.7	0.73	5012	24164	0.87	0	30	69	151	30.26				1	1	0	0	10	50	0	0	0	0	0	0	0	0	0	0	0	0	0	0	0	0	0	0	3	4	0	7863
594	54.8	122		41	55.2	1.38	4.44	0.35	10832	1402	1.38	0	37	63	151	27.63	128	68	88	1	1	0	0	10	50	0	0	0	0	0	0	0	0	0	1	0	0	0	0	1	0	0	0	4	3	0	15664
595	51.4	117	69	39	28.4	0.74	8.02	0.5	7590	100000	0.74	0	36	63	151	27.63	121	71	87.67	1	1	0	1	10	50	0	0	0	0	0	0	0	1	0	0	0	0	0	0	0	0	0	0	4	3	0	25060
596	43.7	118	63	35	55.9	1.29	24.7	1.43	100000	100000	1.29	0	28	57	151	25	123	78	93	1	1	0	1	10	50	0	0	0	0	0	0	0	0	0	0	2	0	0	0	0	0	0	0	0	0	0	32197
597	44.5	119	57		31.3	0.72	19.3	1.17	11618	100000	0.72	0	28	58	151	25.44				0	0	1	1	10	50	0	0	0	0	0	0	0	0	1	0	0	0	0	0	1	1	0	0	0	3	0	13678
598	46	117	62	20	54.6	1.33	36.8	2.12	14001	100000	1.33	0	29	57	151	25	124	76	92	1	1	0	0	10	50	0	0	0	0	0	0	0	0	0	0	0	0	0	0	0	0	0	0	0	0	0	30586
599	49.2	128	55	40	46.2	0.97	7.7	0.65	87771	100000	0.97	0	29	54	151	23.68	106	70	82	1	1	1	1	10	50	0	0	0	0	0	0	0	0	1	0	0	0	0	0	0	1	0	0	0	0	0	32720
600	45.7	118	70		61.4	1.46	9.4	0.56	47407	100000	1.46	0	33	60	152	25.97				0	0	0	1	10	50	0	0	0	0	0	0	0	0	0	0	0	0	0	0	0	0	0	0	3	3	0	224
601	42	123	60.7	39	74.3	1.54	9.81	0.66	100000	100000	1.54	0	24	57	152	24.67				0	0	1	1	10	50	0	0	0	0	0	1	0	0	0	0	0	0	0	0	0	0	0	0	1	0	2	532
602	39	114	68	35	36.1	0.85	7.87	0.36	49641	100000	0.85	0	31	51	152	22.07				0	0	1	0	10	50	0	0	0	0	0	0	0	0	0	0	0	0	0	0	0	1	0	0	3	0	0	718
603	63.1	115	55.1	34	41	1.29	21.1	1.44	36883	100000	1.29	0	28	72	152	31.16				0	0	0	1	10	50	0	0	0	0	0	0	0	0	0	0	0	0	0	0	0	0	0	0	0	4	0	1247
604	60	130	73	42	63.2	1.47	12.5	1.29	14859	100000	1.47	0	31	68	152	29.43				0	0	1	0	10	50	0	0	0	0	0	0	1	0	0	0	0	0	0	0	0	0	0	0	3	3	0	1430
605	55.8	120	63	40	93.1	2.45	8.72	0.65	22295	100000	2.45	0	30	61	152	26.4				0	0	1	0	10	50	0	0	0	0	0	0	0	0	0	0	0	0	0	0	0	0	0	0	3	3	0	1433
606	44	121	59	35	45.2	0.99	19.3	1.25	44652	100000	0.99	0	28	50	152	21.64				0	0	0	0	9.33	50	0	0	0	0	0	0	1	0	0	0	0	0	0	0	1	0	0	0	0	0	0	1690
607	50	121	56	17	45.8	1.09	23.6	1.67	15625	100000	1.09	0	27	61	152	26.4				0	0	1	0	10	50	0	0	0	0	0	1	0	0	0	0	0	0	0	0	0	1	0	0	0	3	0	2201
608	50.8	120		37	37.5	0.92	37.6	2.61	97	24727	0.92	1	36	59	152	25.54				0	0	0	0	10	50	0	0	0	0	0	0	0	0	0	0	0	0	0	0	1	0	0	0	4	3	0	2373
609	52	120		41	38.7	0.97	26.3	1.86	1528	100000	0.97	0	32	59	152	25.54				0	0	0	1	10	50	0	0	0	0	0	0	0	0	0	0	0	0	0	0	0	0	0	0	3	3	0	2702
610	44	119	61		31.6	0.72	17.7	1.07	871	44825	0.72	0	28	55	152	23.81				0	0	0	0	10	50	0	0	0	0	0	1	0	0	1	0	0	0	0	0	0	0	0	0	0	0	0	2955
611	52.6	122	57	18	56.4	1.37	11.8	0.9	51531	100000	1.37	0	31	65	152	28.13				0	0	0	0	10	50	0	0	0	0	0	0	0	0	0	0	0	0	0	0	0	0	0	0	3	3	0	3444
612	52.5	115	57	37	31.5	0.86	26.2	1.53	4722	100000	0.86	0	25	64	152	27.7				0	0	0	1	10	50	0	0	0	0	0	0	0	0	0	0	0	0	0	0	0	0	0	0	0	3	0	3513
613	47.6	121	48	39.9	52.8	1.22	12.7	0.87	20518	100000	1.22	0	30	60	152	25.97				0	0	1	1	10	50	0	0	0	0	0	1	0	0	0	0	0	0	0	0	0	0	0	0	3	3	0	3536
614	51	129	69	44	52.3	1.1	20.5	1.82	11573	100000	1.1	0	31	67	152	29				0	0	1	1	10	51	0	0	0	0	0	1	0	0	0	0	0	0	0	0	0	0	0	0	3	3	0	3663
615	46	110		30	31	0.85	201	8.56	51	64503	0.85	1	24	57	152	24.67				0	0	0	0	10	50	0	0	0	0	0	0	0	0	1	0	0	0	0	0	0	0	0	0	1	0	0	3685
616	46.5	129		39	63.2	1.25	5.31	0.44	33531	13986	1.25	0	26	57	152	24.67				0	0	0	1	10	50	0	0	0	0	0	0	0	0	0	0	0	0	0	0	0	0	0	0	0	0	0	3934
617	43	117	65	38	29.6	0.69	7.45	0.41	22189	100000	0.69	0	25	50	152	21.64				0	0	0	0	10	50	0	0	0	0	0	0	0	0	1	0	0	0	0	0	0	0	0	0	0	0	0	4859
618	46.5	114	58	35	32.9	0.85	23.2	1.19	3456	100000	0.85	0	28	60	152	25.97				0	0	1	0	10	50	0	0	0	0	0	0	1	0	1	0	0	0	0	0	0	0	0	0	0	3	0	5336
619	52	115	55	35	34.6	0.94	8.82	0.51	21989	100000	0.94	0	33	63	152	27.27				0	0	0	0	10	50	0	0	0	0	0	0	0	0	0	0	0	0	0	0	1	0	0	0	3	3	0	5633
620	63	117	58	37	34.7	1.05	6.17	0.45	100000	100000	1.05	0	28	72	152	31.16				0	0	1	1	10	51	0	0	0	0	0	0	0	1	0	0	0	0	0	0	0	0	0	2	0	4	2	5966
621	53	111	62.9	33	31.9	0.95	9.67	0.47	63959	100000	0.95	0	32	64	152	27.7				0	0	1	1	10	50	0	0	0	0	0	1	0	0	1	0	0	0	0	0	0	0	0	0	3	3	0	6236
622	46.3	118	53	36	63.2	1.52	26.1	1.57	1822	100000	1.52	0	23	62	152	26.84				0	0	1	0	10	49	0	0	0	0	0	0	0	0	0	0	0	0	0	0	0	0	0	0	1	3	0	6423
623	49.5	122	61	38	45.7	1.07	8.79	0.64	18351	100000	1.07	0	31	62	152	26.84				0	0	0	0	10	50	0	0	0	0	0	0	0	0	0	0	0	0	0	0	0	0	0	0	3	3	0	6978
624	46.8	119	62		46.4	1.1	11.5	0.72	47359	100000	1.1	0	24	58	152	25.1				0	0	0	1	10	50	0	0	0	0	0	0	0	0	0	0	0	0	0	0	0	0	0	0	1	3	0	7011
625	56	113	51	32	32.4	0.96	30.2	1.7	1659	100000	0.96	0	25	71	152	30.73				0	0	1	0	10	50	0	0	0	0	0	0	1	0	1	0	0	0	0	0	0	0	0	0	0	4	0	7035
626	54.7	107	57	30	20.2	0.65	39.9	1.68	9005	100000	0.65	0	27	65	152	28.13				0	0	1	0	10	50	0	0	0	0	1	0	0	0	0	0	0	0	0	0	1	0	0	0	0	3	0	7097
627	45	107		31	39.8	1.14	20.2	0.73	11279	41160	1.14	0	28	57	152	24.67				0	0	1	0	10	50	0	0	0	0	0	0	1	0	1	0	0	0	0	0	0	0	0	0	0	0	0	7102
628	50.5	114	56	35	35.4	0.96	37.8	2.05	12576	100000	0.96	0	24	59	152	25.54				0	0	0	0	10	50	0	0	0	0	0	0	0	0	0	0	0	0	0	0	0	0	0	0	1	3	0	7535
629	51.5	122	63.8	39	76	1.82	11.5	0.86	100000	100000	1.82	0	28	62	152	26.84				0	0	1	1	10	50	0	0	0	0	0	0	0	0	1	0	0	0	0	0	1	0	0	0	0	3	0	7900
630	65.1	109	56	30	118	4.24	123	6.65	16	4648	4.24	1	26	71	152	30.73				0	0	1	1	10	47	1	0	2	0	0	0	0	0	1	0	0	0	0	0	0	0	0	1	0	4	0	8059
631	46	112		33	21.3	0.56	29.6	1.38	693	32932	0.56	0	25	60	152	25.97				0	0	1	0	10	50	0	0	0	0	0	0	0	0	0	0	0	0	0	0	0	0	0	0	0	3	0	8374
632	44	111	47		61.1	1.61	24.9	1.07	39315	100000	1.61	0	28	54	152	23.37				0	0	0	0	10	50	0	0	0	0	0	0	0	0	0	0	0	0	0	0	0	0	0	0	0	0	0	8639
633	42.9	120	69		78.2	1.73	26.6	1.64	11463	100000	1.73	0	31	55	152	23.81				0	0	1	1	10	50	0	0	0	0	0	0	0	0	0	0	0	0	0	0	0	0	0	0	3	0	0	9032
634	51	116		30.9	20.5	0.54	27.2	1.62	399	30484	0.54	0	27	72	152	31.16				0	0	1	0	10	50	0	0	0	0	0	0	0	0	0	0	0	0	0	0	0	0	0	0	0	4	0	9105
635	49.6	117		35	38.7	0.99	6.07	0.36	23621	6741	0.99	0	25	63	152	27.27				0	0	0	1	10	50	0	0	0	0	0	0	0	0	1	0	0	0	0	0	0	0	0	0	0	3	0	9419
636	54.5	112	51		25.8	0.77	15.8	0.83	40238	100000	0.77	0	28	66	152	28.57				0	0	0	0	10	49	0	0	0	0	0	0	1	0	0	0	0	0	0	0	1	0	0	0	0	3	1	10215
637	47.5	119		37	58.1	1.39	12.3	0.78	32758	100000	1.39	0	28	60	152	25.97	126	86	99.33	0	0	0	0	7.5	50	0	0	0	0	0	0	0	0	1	0	0	0	0	0	0	0	0	0	0	3	0	11391
638	57.7	123	64		20.9	0.53	10.6	0.9	3089	100000	0.53	0	28	68	152	29.43				0	0	1	0	10	50	0	0	0	0	0	1	1	0	0	0	0	0	0	0	0	2	0	0	0	3	0	11443
639	37.7	117		32	32	0.71	16.9	0.89	2993	33423	0.71	0	26	56	152	24.24	122	68	86	0	0	1	1	10	50	0	0	0	0	0	0	0	0	0	0	0	0	0	0	0	0	0	0	0	0	0	11644
640	45	137		45	38.5	0.65	19.2	1.78	592	59270	0.65	0	25	53	152	22.94				0	0	0	0	10	50	0	0	0	0	0	0	0	0	0	1	0	0	0	0	0	0	0	0	0	0	0	12857
641	55.1	111	49		28.6	0.87	19.9	1.01	5798	100000	0.87	0	29	69.9	152	30.25	114	68	83.33	0	0	1	1	10	50	0	0	0	0	0	0	0	0	0	0	0	0	0	0	0	1	0	0	0	4	0	13158
642	56	119	55	38	37	0.99	47.7	3.45	6290	100000	0.99	1	25	72	152	31.16	125	90	101.67	0	0	1	1	10	50	0	1	1	0	0	0	0	0	0	0	0	0	0	0	0	0	0	0	0	4	0	13783
643	47.5	126		40	39.6	0.84	9.39	0.74	3993	20951	0.84	0	31	55	152	23.81	105	69	81	0	0	0	1	10	50	0	0	0	0	0	0	0	0	1	0	0	0	0	0	0	0	0	0	3	0	0	14116
644	52.5	117		36	40.3	1.07	24.1	1.53	800	38071	1.07	0	35	69	152	29.86	110	70	83.33	0	0	1	1	10	50	0	0	0	0	0	0	0	0	0	0	0	0	0	0	0	0	0	0	4	3	0	14138
645	45	118	36	35	28.7	0.67	20.3	1.2	1219	36913	0.67	0	29	57	152	24.67	102	72	82	0	0	0	0	10	50	0	0	0	0	0	0	0	0	1	0	0	1	0	0	0	0	0	0	0	0	0	14206
646	52	119	66	35	36.2	0.92	24.5	1.67	8133	100000	0.92	0	31	58	152	25.1	100	66	77.33	0	0	0	0	9	50	0	0	0	0	0	0	1	0	0	0	0	0	0	0	0	0	0	0	3	3	0	15720
647	49.3	123	59	37	25.2	0.57	5.04	0.37	10769	25652	0.57	0	21	67	152	29	117	88	97.67	0	0	0	0	10	50	0	0	0	0	0	0	0	0	0	0	0	0	0	0	0	1	0	0	1	3	0	15798
648	51	127	69	41	60.3	1.32	47	4.01	3883	100000	1.32	1	24	60	152	25.97	101	75	83.67	0	0	1	0	10	50	0	0	0	0	0	0	0	0	0	0	2	0	1	0	0	0	0	0	1	3	0	17149
649	51.5	123	71	40	56.8	1.34	12.1	0.93	47029	100000	1.34	0	27	62	152	26.84	118	77	90.67	0	0	0	1	10	50	0	0	0	0	0	0	0	0	0	0	0	0	0	0	1	0	0	0	0	3	0	17404
650	54	117	51	35	26.8	0.72	21.2	1.37	27016	100000	0.72	0	31	70	152	30.3	116	81	92.67	0	0	0	0	10	50	0	0	0	0	0	0	0	0	1	0	0	0	0	0	0	0	0	0	3	4	0	17536
651	50.5	122	59	37	46.8	1.11	10.5	0.77	38856	100000	1.11	0	31	55	152	23.81	114	74	87.33	0	0	1	1	10	50	0	0	0	0	0	1	1	1	0	0	0	0	0	0	0	0	0	2	3	0	0	18709
652	42.1	118	61	33	37.4	0.84	16.5	0.93	10098	100000	0.84	0	29	51	152	22.07	128	85	99.33	0	0	0	1	10	50	0	0	0	0	0	0	0	1	0	0	0	0	0	0	0	0	0	0	0	0	0	18907
653	51	117	55	36	36.1	0.94	17.4	1.08	4403	100000	0.94	0	34	49	152	21.21	117	78	91	0	0	0	1	10	50	0	0	0	0	0	1	0	0	0	0	0	0	0	0	1	0	0	1	3	0	0	18989
654	50	120	64		32.9	0.81	12.3	0.86	2249	100000	0.81	0	31	58	152	25.1	112	65	80.67	0	0	0	1	10	50	0	0	0	0	0	0	0	0	0	0	0	0	0	0	0	0	0	0	3	3	0	19024
655	51.5	120	64	36	34.2	0.85	31.5	2.21	539	91386	0.85	0	28	56	152	24.24	87	60	69	0	0	1	1	10	48	0	0	0	0	0	0	1	0	0	0	0	0	0	0	0	1	0	0	0	0	0	19047
656	47	133		40	49.2	0.9	17.5	1.72	1184	95014	0.9	0	28	56	152	24.24	100	60	73.33	0	0	0	1	10	50	0	0	0	0	0	0	0	0	0	0	0	0	0	0	1	0	0	0	0	0	0	19740
657	49.6	110	52	33	36.8	1.06	13.5	0.6	41982	100000	1.06	0	26	59	152	25.54	114	65	81.33	0	0	0	0	10	50	0	0	0	0	0	0	0	0	0	0	0	0	0	0	1	0	0	0	0	3	0	20043
658	47	131	67	41	59.3	1.14	16.2	1.4	2441	100000	1.14	0	28	56	152	24.24	143	108	119.67	0	0	1	1	10	45	1	0	2	0	0	0	0	0	0	0	0	0	0	0	0	0	0	1	0	0	0	20658
659	40.8	131	71	45	49.3	0.87	23.7	1.88	802	84539	0.87	0	29	49	152	21.21	127	76	93	0	0	0	1	10	50	0	0	0	0	0	0	0	0	0	0	0	0	0	0	0	0	0	0	0	0	0	20664
660	49	118		36	42	1.04	20.6	1.29	3090	87776	1.04	0	28	60	152	25.97	113	62	79	0	0	1	1	10	52	0	0	0	0	0	0	0	1	0	0	0	0	0	0	0	0	0	2	0	3	2	20674
661	42.3	124	64	37	31.9	0.65	15.4	1.07	13753	100000	0.65	0	29	52	152	22.51	120	78	92	0	0	0	1	10	50	0	0	0	0	0	1	0	0	0	1	0	0	0	0	1	0	0	0	0	0	0	21761
662	55	122	73	38	42.7	1.07	13.3	1.05	29211	100000	1.07	0	27	66	152	28.57	114	74	87.33	0	0	0	1	9.5	50	0	0	0	0	0	0	0	1	0	0	0	0	0	0	1	0	0	0	0	3	0	22173
663	44	108	57		27.2	0.75	28.6	1.08	2368	48465	0.75	0	26	56	152	24.24	116	64	81.33	0	0	1	1	10	50	0	0	0	0	0	1	0	0	0	0	0	0	0	0	1	0	0	0	0	0	0	22195
664	41.5	119		37	35.5	0.78	8.32	0.48	7142	8025	0.78	0	29	50	152	21.64				0	0	0	1	10	50	0	0	0	0	0	0	0	0	0	0	0	0	0	0	0	0	0	0	0	0	0	22519
665	41.9	113	55	36	55.3	1.36	24.3	1.11	47881	100000	1.36	0	31	50	152	21.64	92	73	79.33	0	0	0	1	10	50	0	0	0	0	0	0	0	0	0	0	0	0	0	0	1	1	0	0	3	0	0	22788
666	46.7	125	71	37	36.2	0.77	12.2	0.93	3340	100000	0.77	0	27	56	152	24.24	112	67	82	0	0	0	0	10	50	0	0	0	0	0	0	1	0	0	0	0	0	0	0	0	0	0	0	0	0	0	22857
667	45	116	62	37	37.3	0.91	16.5	0.9	24318	100000	0.91	0	27	53	152	22.94	117	72	87	0	0	0	1	10	50	0	0	0	0	0	0	0	0	1	0	0	0	0	0	0	0	0	0	0	0	0	23048
668	58.8	110	48		44.4	1.45	64.1	3.3	392	100000	1.45	1	26	66	152	28.57	120	78	92	0	0	0	1	10	50	0	0	0	0	0	0	1	0	0	0	0	0	0	0	0	0	0	0	0	3	0	23156
669	57.5	124	65	35.7	24.8	0.62	8.31	0.72	17266	100000	0.62	0	24	72	152	31.16	118	70	86	0	0	0	0	10	50	0	0	0	1	1	0	0	0	0	0	0	0	0	0	0	0	0	0	1	4	0	23189
670	56	116	62	35	29.7	0.84	19.4	1.24	14395	100000	0.84	0	33	68	152	29.43	136	97	110	0	0	0	0	10	50	1	0	2	0	0	0	0	1	0	0	0	1	0	0	0	0	0	0	3	3	0	23554
671	53.7	124	62	36	35.4	0.84	17.2	1.41	4902	100000	0.84	0	28	64	152	27.7	113	71	85	0	0	1	0	10	47	0	0	0	0	0	0	0	0	0	0	0	0	0	0	0	1	1	1	0	3	0	23930
672	41.3	118	65	38	60	1.34	9.3	0.52	24102	100000	1.34	0	33	53	152	22.94	110	67	81.33	0	0	1	1	10	50	0	0	0	0	0	0	0	0	0	0	0	0	0	0	0	0	0	0	3	0	0	24347
673	58.5	113	52	31	42.1	1.3	8.65	0.5	100000	100000	1.3	0	26	75	152	32.46	115	70	85	0	0	1	1	10	50	0	0	0	0	0	1	0	0	1	0	0	0	0	0	1	0	0	0	0	4	0	24574
674	50.5	115	61	21	19.9	0.53	8.14	0.46	6089	1424	0.53	0	27	56	152	24.24	112	65	80.67	0	0	1	1	10	50	0	0	0	0	0	0	0	0	0	0	0	0	0	0	1	0	0	0	0	0	0	24580
675	53	121	69	35	43.8	1.09	33.8	2.51	630	100000	1.09	1	27	65	152	28.13	125	83	97	0	0	0	1	10	50	0	1	1	0	1	0	0	0	0	0	0	0	0	0	0	0	0	0	0	3	0	24818
676	55	121	69	37	45.3	1.16	15.7	1.2	13746	100000	1.16	0	26	68	152	29.43	130	71	90.67	0	0	1	1	10	51	0	0	0	0	0	0	0	0	1	0	0	0	0	0	0	0	0	0	0	3	0	25483
677	61.1	116	56	35	24.2	0.73	8.56	0.59	37907	100000	0.73	0	29	74	152	32.03	136	75	95.33	0	0	0	1	10	50	0	0	0	0	0	0	0	1	0	1	0	1	0	0	0	2	0	0	0	4	0	25498
678	50.9	119	60		29.3	0.74	7.4	0.51	8261	100000	0.74	0	25	56	152	24.24	119	66	83.67	0	0	0	0	10	50	0	0	0	0	0	0	1	1	0	0	0	0	0	0	0	0	0	0	0	0	0	25743
679	49.1	118	48		35.4	0.88	16	1	7400	100000	0.88	0	26	59	152	25.54	96	58	70.67	0	0	0	1	10	50	0	0	0	0	0	0	0	1	0	0	0	0	0	0	0	0	0	0	0	3	0	26275
680	43.7	110	50	18	36	0.96	16.7	0.68	17842	100000	0.96	0	29	44	152	19.04	119	82	94.33	0	0	0	1	10	50	0	0	0	0	0	0	1	0	0	0	0	0	0	0	1	0	0	0	0	0	0	26625
681	43.9	120	60	19	37.8	0.84	21.9	1.37	31211	100000	0.84	0	27	58	152	25.1	110	70	83.33	0	0	0	1	10	50	0	0	0	0	0	0	0	0	1	0	0	0	0	0	0	0	0	0	0	3	0	27130
682	48	120	64.7		71.4	1.69	19.5	1.3	45585	100000	1.69	0	25	59	152	25.54	127	60	82.33	0	0	0	1	10	50	0	0	0	0	0	0	0	0	0	0	0	0	0	0	1	0	0	0	0	3	0	27433
683	46.5	119	56	36	24.1	0.57	11.6	0.72	19878	100000	0.57	0	28	59	152	25.54	114	75	88	0	0	0	0	10	50	0	0	0	0	0	0	0	0	0	0	0	0	0	0	0	0	0	0	0	3	0	27693
684	42	119	62	41	34.1	0.75	38.2	2.24	1133	100000	0.75	0	29	55	152	23.81	95	64	74.33	0	0	1	1	10	50	0	0	0	0	0	0	0	1	1	0	0	0	0	0	0	0	0	0	0	0	0	27713
685	43	115	64		36.2	0.88	12	0.63	11688	100000	0.88	0	26	53	152	22.94	120	63	82	0	0	0	1	10	50	0	0	0	0	0	0	0	0	0	0	0	0	0	0	1	0	0	0	0	0	0	27758
686	52.6	118	78	33	41.3	1.08	11.2	0.74	33043	100000	1.08	0	31	67	152	29	112	70	84	0	0	1	1	9	50	0	0	0	0	0	1	0	0	0	0	0	0	0	0	1	0	0	0	3	3	0	27862
687	49	113	61	36	38.4	1.04	18.6	0.94	5738	57087	1.04	0	29	62	152	26.84	117	74	88.33	0	0	0	1	10	50	0	0	0	0	0	0	1	0	1	0	0	0	0	0	0	0	0	0	0	3	0	28207
688	59	119		38	29.2	0.81	6.96	0.52	5405	8014	0.81	0	31	69	152	29.86	136	78	97.33	0	0	1	1	10	50	0	1	1	0	0	0	1	0	0	0	0	0	0	0	1	0	0	0	3	3	0	28514
689	50.6	118	54	21	56.8	1.44	62.3	4	36290	100000	1.44	1	28	65	152	28.13	120	80	93.33	0	0	1	1	10	49	0	0	0	0	0	0	0	0	0	0	0	0	0	0	1	0	0	0	0	3	0	28736
690	49	124	66	39	30.6	0.68	12.5	0.96	10829	100000	0.68	0	28	58	152	25.1	110	79	89.33	0	0	0	0	10	50	0	0	0	0	0	0	0	0	0	0	0	0	0	0	1	0	0	0	0	3	0	28821
691	48	124	67	37	27.1	0.6	8.37	0.63	3900	100000	0.6	0	29	60	152	25.97	127	77	93.67	0	0	1	0	10	50	0	0	0	0	0	1	1	0	0	0	0	0	0	0	0	0	0	0	0	3	0	29307
692	51	121		40	52.4	1.27	15.4	1.11	7039	93758	1.27	0	27	66	152	28.57	112	65	80.67	0	0	0	1	10	50	0	0	0	0	0	0	0	0	0	0	0	0	0	0	1	0	0	0	0	3	0	29314
693	46	117	49	37	23.6	0.57	8.39	0.48	36349	100000	0.57	0	28	62	152	26.84	124	73	90	0	0	0	0	10	50	0	0	0	0	0	0	0	0	0	1	0	1	0	0	1	0	0	0	0	3	0	29328
694	41.5	116	68		25.2	0.58	45.2	2.39	74	48119	0.58	0	25	56	152	24.24	120	70	86.67	0	0	0	0	10	50	0	0	0	0	0	0	0	0	1	0	0	0	0	0	0	0	0	0	0	0	0	29425
695	52	122	63	36	47.6	1.15	7.61	0.57	78644	100000	1.15	0	29	62	152	26.84	130	70	90	0	0	0	1	10	50	0	0	0	0	0	0	0	0	0	1	0	0	0	0	1	0	0	0	0	3	0	30058
696	46.5	121	55.4	39	65.8	1.5	24	1.62	30491	100000	1.5	0	27	58	152	25.1	100	62	74.67	0	0	0	1	10	50	0	0	0	1	0	0	0	0	0	0	0	0	0	0	0	0	0	0	0	3	0	30080
697	49.8	125	66	41	44.1	0.98	12.5	0.99	3835	100000	0.98	0	30	63	152	27.27	121	80	93.67	0	0	1	0	9	50	0	0	0	0	0	1	1	0	0	0	0	0	0	0	1	0	0	0	3	3	0	30668
698	47	118		36	26.7	0.64	10	0.6	2505	7512	0.64	0	31	60	152	25.97	107	68	81	0	0	1	1	10	50	0	0	0	1	0	0	0	0	1	0	0	0	0	0	0	0	0	0	3	3	0	30761
699	48	126		37	45	0.96	44.7	3.64	205	100000	0.96	1	21	63	152	27.27	114	83	93.33	0	0	0	0	10	50	0	0	0	0	0	0	0	1	0	0	0	0	0	0	0	0	0	0	1	3	0	31001
700	44	120		39	33.4	0.75	8.78	0.55	5510	10447	0.75	0	29	55	152	23.81	97	63	74.33	0	0	1	1	10	50	0	0	0	0	0	0	0	0	0	0	0	0	0	0	0	0	0	0	0	0	0	31055
701	46	110	50		47.2	1.31	37.1	1.79	9839	100000	1.31	0	28	59	152	25.54	109	78	88.33	0	0	0	1	10	50	0	0	0	0	0	0	0	0	0	0	0	0	0	0	0	0	0	0	0	3	0	31096
702	48	121	72	38	35.4	0.82	36.6	2.52	4853	100000	0.82	1	27	60	152	25.97	127	71	89.67	0	0	0	1	10	50	0	0	0	0	0	1	0	0	0	0	0	0	0	0	1	0	0	0	0	3	0	31894
703	50	122		36	46.5	1.1	5.59	0.41	21667	8774	1.1	0	29	66	152	28.57	118	72	87.33	0	0	0	0	10	50	0	0	0	0	0	0	0	1	0	0	0	0	0	0	0	1	0	0	0	3	0	32246
704	46.5	117	61		32.9	0.8	21.8	1.26	15135	100000	0.8	0	30	59	152	25.54	119	70	86.33	0	0	1	1	10	50	0	0	0	0	0	1	0	0	1	0	0	0	0	0	0	0	0	0	3	3	0	32610
705	52	122	64	39	36.7	0.88	4.41	0.33	69962	100000	0.88	0	30	63	152	27.27	121	88	99	0	0	1	1	10	50	0	0	0	0	0	0	0	0	0	0	0	0	0	0	0	0	0	0	3	3	0	32786
706	60	118		35	34.3	0.98	10.5	0.77	4531	100000	0.98	0	31	66	152	28.57	102	58	72.67	0	0	1	1	10	50	0	0	0	0	0	0	1	0	0	0	0	0	0	0	0	1	0	0	3	3	0	33058
707	46	124	66		49.2	1.06	9.12	0.67	98679	100000	1.06	0	26	57	152	24.67	110	70	83.33	0	0	0	1	10	50	0	0	0	0	0	0	0	0	0	0	0	0	0	0	1	0	0	0	0	0	0	33082
708	50.4	118	56		47	1.19	26.6	1.7	992	100000	1.19	0	30	62	152	26.84	120	70	86.67	0	0	0	1	10	50	0	0	0	0	0	0	0	1	0	0	0	0	0	0	1	0	0	0	3	3	1	33401
709	50.5	114	58		23.6	0.65	16.9	0.99	2253	100000	0.65	0	25	60	152	25.97	107	79	88.33	0	0	0	1	10	50	0	0	0	0	0	0	0	0	0	0	0	0	0	0	0	1	0	0	0	3	0	33977
710	47	112	50	33	42.9	1.15	27.2	1.28	28763	100000	1.15	0	30	60	152	25.97	116	73	87.33	0	0	0	0	10	50	0	0	0	0	0	0	0	0	0	0	0	0	0	0	0	0	0	0	3	3	0	34415
711	48	118		36	32.3	0.8	6.15	0.39	6185	2896	0.8	0	32	61	152	26.4	115	78	90.33	0	0	0	0	10	50	0	0	0	0	0	1	0	1	0	1	0	1	0	0	0	0	0	0	3	3	0	34634
712	46.9	128	64.6	42	52.1	1.06	19.7	1.61	2310	100000	1.06	0	25	53	152	22.94	120	70	86.67	0	0	0	1	10	50	0	0	0	0	0	0	0	0	0	0	0	0	0	0	0	0	0	0	0	0	0	35448
713	43.5	112	49	32.3	36.1	0.92	13.2	0.59	100000	100000	0.92	0	24	53	152	22.94	102	65	77.33	0	0	0	1	10	50	0	0	0	0	0	0	0	0	1	0	0	0	0	0	0	0	0	0	1	0	0	35704
714	44	121		40	36.1	0.79	13.4	0.87	3218	30912	0.79	0	29	43	152	18.61	109	70	83	0	0	0	0	10	50	0	0	0	0	0	1	0	1	0	1	0	0	0	0	0	0	0	0	0	0	0	35858
715	52	114		36	51.4	1.43	10.5	0.58	14272	14494	1.43	0	33	63	152	27.27	128	69	88.67	0	0	1	1	10	50	0	0	0	0	0	0	0	0	0	1	2	0	0	0	1	0	0	0	3	3	0	36193
716	57.5	124	48		49.3	1.24	7.48	0.66	6733	100000	1.24	0	35	60	152	25.97	110	63	78.67	0	0	0	1	10	50	0	0	0	0	0	0	0	0	0	1	0	0	0	0	1	0	0	0	4	3	0	36459
717	46	122		33	37.3	0.83	37.2	2.58	230	60168	0.83	1	31	58	152	25.1	114	78	90	0	0	1	0	10	50	1	0	2	0	0	0	0	0	0	0	0	0	0	0	0	0	0	0	3	3	0	36634
718	58	122	61	37	18.6	0.48	9.31	0.77	6071	100000	0.48	0	27	71	152	30.73	121	86	97.67	0	0	0	1	9.5	50	0	0	0	0	0	0	1	0	0	0	0	0	0	0	1	0	0	0	0	4	0	36702
719	46	137	77	25	80.6	1.38	22.1	2.08	6492	100000	1.38	0	27	56	152	24.24	125	70	88.33	0	0	0	0	10	50	0	0	0	0	0	0	0	0	0	1	0	0	0	0	0	0	0	0	0	0	0	36727
720	61	114	57	20	37.4	1.17	16.3	1.03	7216	85407	1.17	0	27	73	152	31.6	118	74	88.67	0	0	0	1	10	50	0	0	0	0	0	0	0	0	0	1	2	0	0	0	1	1	0	0	0	4	0	37280
721	42	123	59	38	36.4	0.75	17.8	1.2	1972	53742	0.75	0	31	52	152	22.51	106	74	84.67	0	0	0	1	10	50	0	0	0	0	0	0	0	0	1	0	0	0	0	0	1	0	0	0	3	0	0	37894
722	49	119	66	36	47.1	1.15	13.9	0.9	49539	100000	1.15	0	28	61	152	26.4	108	61	76.67	0	0	0	1	10	50	0	0	0	0	0	0	0	0	1	0	0	0	0	0	0	0	0	0	0	3	0	38487
723	49.8	119	59		31.4	0.78	29	1.97	1239	100000	0.78	0	26	63	152	27.27	107	65	79	0	0	0	0	10	50	0	0	0	0	0	0	0	0	0	0	0	0	0	0	0	0	0	0	0	3	0	39495
724	47.1	117		35	72.8	1.82	8.49	0.51	66460	24828	1.82	0	24	61	152	26.4	120	67	84.67	0	0	1	0	10	50	0	0	0	0	0	0	1	0	0	0	0	0	0	0	1	0	0	0	1	3	0	40446
725	52	108		31	31.1	0.96	16.7	0.7	12097	100000	0.96	0	29	63	152	27.27				1	1	1	0	10	49	0	0	0	0	0	0	1	0	0	0	0	0	0	0	0	0	0	0	0	3	0	405
726	44	114		31	43.1	1.07	61.8	3.05	342	100000	1.07	1	28	60	152	25.97				1	1	1	1	10	50	0	0	0	0	0	0	0	0	1	0	0	0	0	0	0	0	0	0	0	3	0	412
727	48	118		36	37.9	0.93	11.2	0.69	5994	21996	0.93	0	30	60	152	25.97				1	1	1	1	10	50	0	0	0	0	0	0	0	0	0	0	0	0	0	0	0	0	0	0	3	3	0	572
728	53.5	120		41	84.2	2.15	19.9	1.43	1255	14817	2.15	0	39	59	152	25.54				1	1	1	1	10	50	0	0	0	0	0	0	1	0	0	0	0	0	0	0	0	0	0	0	4	3	0	848
729	43	106	72.2	35	53	1.5	8.04	0.27	91209	100000	1.5	0	29	57	152	24.67				1	0	1	0	10	50	0	0	0	0	0	1	0	0	0	0	0	0	0	0	0	0	0	0	0	0	0	907
730	43.6	120	54	37	45	1	10.5	0.65	49923	100000	1	0	28	56	152	24.24				1	0	1	0	10	50	0	0	0	0	0	0	1	0	0	0	0	0	0	0	0	0	0	0	0	0	0	1167
731	68	116	61	35	34.3	1.13	4.12	0.31	100000	100000	1.13	0	31	85	152	36.79				1	0	1	0	10	52	0	0	0	0	0	0	0	1	0	0	0	0	0	0	0	0	0	2	3	4	0	1431
732	42.1	119	66	38	53.7	1.19	36.4	2.14	3688	100000	1.19	0	28	52	152	22.51				1	0	0	0	10	50	0	0	0	0	0	0	0	0	0	1	0	0	0	0	0	0	0	1	0	0	0	1843
733	43	116	64.2	34	96.9	2.3	19.1	1.01	100000	100000	2.3	0	28	52	152	22.51				1	0	0	0	10	50	0	0	0	0	0	0	0	0	0	0	0	0	0	0	0	0	0	0	0	0	0	2591
734	51	126	61	43	39.8	0.88	7.56	0.63	66747	100000	0.88	0	27	63	152	27.27				1	0	1	0	10	50	0	0	0	0	0	0	0	0	0	0	0	0	0	0	0	0	0	0	0	3	0	3621
735	46.6	119	76	37	58.1	1.37	7.63	0.48	26681	100000	1.37	0	33	51	152	22.07				1	1	0	1	10	50	0	0	0	0	0	0	0	0	0	0	0	0	0	0	0	0	1	0	3	0	0	4332
736	53.9	113		37	48.2	1.4	24	1.31	1083	22014	1.4	0	37	61	152	26.4				1	1	1	1	10	50	0	0	0	0	0	0	0	0	0	0	0	0	0	0	0	0	0	0	4	3	0	5201
737	42	122		38	45.9	0.96	40.3	2.63	328	82751	0.96	1	30	53	152	22.94	114	57	76	1	0	0	1	10	50	0	0	0	0	0	0	0	0	0	0	0	0	0	0	1	0	0	0	3	0	0	5271
738	51.7	110		35	31.1	0.92	38.9	1.8	1196	100000	0.92	0	27	62	152	26.84				1	0	0	0	10	50	0	0	0	0	0	0	0	0	0	0	0	0	0	0	0	0	0	0	0	3	0	6069
739	45.7	112	65.2	32	25.5	0.67	10.3	0.47	9974	18925	0.67	0	34	52	152	22.51				1	1	0	1	9.5	50	0	0	0	0	0	0	0	0	0	0	0	0	0	0	0	0	0	0	3	0	0	6168
740	58	128		35	40.7	0.95	20.3	1.96	150	16852	0.95	0	38	69	152	29.86				1	1	1	1	10	50	0	0	0	0	0	0	0	0	0	0	0	0	0	0	0	0	0	0	4	3	0	6802
741	54	119	76.5	38	42.4	1.11	10.3	0.72	12167	100000	1.11	0	26	64	152	27.7				1	1	0	1	10	50	0	0	0	0	0	0	0	0	0	0	0	0	0	0	1	0	0	0	0	3	0	7168
742	40.3	118	80	37	37.7	0.83	12	0.66	19963	100000	0.83	0	32	53	152	22.94				1	0	0	1	8	50	0	0	0	0	0	0	0	0	1	0	0	0	0	0	0	0	0	0	3	0	0	7489
743	47.1	120	61.4	38	50.4	1.18	21	1.38	2520	76921	1.18	0	31	55	152	23.81				1	0	0	1	10	50	0	0	0	0	0	0	0	0	1	0	0	0	0	0	0	0	0	0	3	0	0	7525
744	42.5	125		41	78.5	1.58	21.3	1.52	3662	99857	1.58	0	31	55	152	23.81				1	1	0	1	10	50	0	0	0	0	0	0	0	0	1	0	0	0	0	0	1	0	0	0	3	0	0	7847
745	53.5	123	63.7		33.4	0.81	17.8	1.42	6016	100000	0.81	0	32	68	152	29.43				1	0	1	0	10	50	0	0	0	0	0	0	0	0	0	0	0	0	0	0	0	0	0	0	3	3	0	9071
746	52.5	126	72		46.5	1.05	11.7	0.99	8006	100000	1.05	0	29	65	152	28.13				1	0	1	1	10	52	0	0	0	0	1	0	0	0	0	0	0	0	0	0	0	0	0	2	0	3	0	9090
747	41.1	113	58		29.9	0.73	10.7	0.48	54622	100000	0.73	0	26	50	152	21.64				1	0	1	1	10	45	0	0	0	0	0	1	1	1	0	0	0	0	0	0	1	0	0	1	0	0	1	10060
748	47.5	122	54.9		61.8	1.32	16.5	1.17	34425	100000	1.32	0	27	58	152	25.1				1	0	0	1	10	50	0	0	0	0	0	0	0	0	0	1	0	0	0	0	1	0	0	0	0	3	0	10718
749	47.5	122	54.9		61.8	1.32	16.5	1.17	34425	100000	1.32	0	27	58	152	25.1				1	0	0	1	10	50	0	0	0	0	0	0	0	0	0	1	0	0	0	0	1	0	0	0	0	3	0	10718
750	52.5	119	58	36	34.6	0.88	15.6	1.07	8243	100000	0.88	0	30	59	152	25.54	118	78	91.33	1	1	0	1	10	50	0	0	0	0	0	0	0	1	0	1	0	0	0	0	1	0	0	0	3	3	0	10972
751	47	118	60		27.6	0.67	17.6	1.07	11270	100000	0.67	0	31	66	152	28.57	128	71	90	1	1	0	0	10	50	0	0	0	0	0	0	0	0	1	0	0	0	0	0	0	0	0	0	3	3	0	12010
752	44	117	59		36.2	0.85	34.8	1.95	4220	100000	0.85	0	24	59	152	25.54				1	0	1	1	10	51	0	0	0	0	0	0	0	0	1	0	0	0	0	0	1	0	0	0	1	3	0	12249
753	44.2	114	60	36	37.3	0.93	14.4	0.71	39080	100000	0.93	0	26	58	152	25.1	138	88	104.67	1	0	0	1	10	50	0	0	0	0	0	0	0	0	0	0	0	0	0	0	0	0	0	0	0	3	0	13232
754	64.8	119	66	38	23.3	0.7	4.87	0.4	41131	100000	0.7	0	21	74	152	32.03	124	89	100.67	1	0	0	0	10	50	0	0	0	0	0	0	0	0	1	0	0	0	0	0	0	0	0	0	1	4	0	13571
755	42	120	63		59.1	1.29	15.2	0.92	26375	100000	1.29	0	26	55	152	23.81				1	0	1	1	10	50	0	0	0	0	0	0	0	0	1	0	0	0	0	0	0	0	0	0	0	0	0	13645
756	51.8	124	75	39	35.9	0.83	34.6	2.77	932	100000	0.83	1	33	68	152	29.43	112	65	80.67	1	1	0	0	10	50	0	0	0	0	0	0	0	0	0	0	0	0	0	0	0	0	0	0	3	3	0	13959
757	46.5	125	41	41	39.7	0.84	9.97	0.75	43164	100000	0.84	0	25	61	152	26.4	121	85	97	1	0	0	1	10	50	0	1	1	0	0	0	0	0	0	0	0	0	0	0	0	0	0	0	0	3	0	14132
758	50.8	120	65.8	40.6	33.6	0.82	11.8	0.82	32135	100000	0.82	0	30	61	152	26.4	122	84	96.67	1	0	0	0	6.5	50	0	0	0	0	0	0	0	1	0	0	0	0	0	0	1	0	0	0	3	3	0	15123
759	50.2	120	58	35	52	1.27	27.4	1.88	1960	100000	1.27	0	30	63	152	27.27	116	68	84	1	1	1	1	10	50	0	0	0	0	0	0	0	0	0	0	0	0	0	0	0	0	0	0	3	3	0	15328
760	46	121	60	38	38.7	0.87	11.3	0.75	35152	100000	0.87	0	30	63	152	27.27	116	68	84	1	1	1	1	10	50	0	0	0	0	0	0	0	0	0	0	0	0	0	0	0	0	0	0	3	3	0	15328
761	44	111	59	21	30.2	0.79	15	0.64	4066	31443	0.79	0	30	56	152	24.24	112	67	82	1	1	0	0	10	50	0	0	0	0	0	0	0	0	0	0	0	0	0	0	0	1	0	0	3	0	0	16273
762	82.5	122	49	39	19.2	0.67	9.91	1.17	1722	100000	0.67	0	29	87	152	37.66	124	88	100	1	1	1	0	10	50	0	1	1	1	0	0	0	0	0	0	0	0	0	0	0	0	0	0	0	4	0	16537
763	46	120	63	37	48.5	1.12	5.35	0.34	21492	100000	1.12	0	31	53	152	22.94	100	54	69.33	1	1	0	1	10	50	0	0	0	0	0	0	0	1	1	0	0	0	0	0	0	0	0	0	3	0	0	16706
764	49	116	65	31	60.9	1.57	17.7	1.02	5173	100000	1.57	0	31	72	152	31.16	113	79	90.33	1	0	1	0	10	50	0	0	0	0	0	0	0	0	0	0	0	0	0	0	0	0	0	0	3	4	0	16829
765	51.3	122	59	38	48.1	1.15	38.7	2.89	10074	100000	1.15	1	25	64	152	27.7	128	88	101.33	1	0	1	1	10	50	0	0	0	0	0	0	0	0	1	0	0	0	0	0	0	0	0	0	0	3	0	16977
766	60	115	50.6	33	54	1.64	16.8	1.1	16278	100000	1.64	0	31	69	152	29.86	110	78	88.67	1	1	0	1	9.33	48	0	0	0	0	0	0	0	0	1	0	0	0	0	0	0	1	0	1	3	3	0	17042
767	49	116	61	35	41	1.06	18.8	1.08	24035	100000	1.06	0	32	63	152	27.27	125	77	93	1	1	0	0	10	50	0	0	0	1	0	0	0	0	0	0	0	0	0	0	0	1	0	0	3	3	0	17933
768	41.5	119	62	38	38.2	0.84	45.3	2.64	1409	100000	0.84	1	26	53	152	22.94	131	96	107.67	1	0	0	1	10	50	0	1	1	0	0	0	0	0	0	0	0	0	0	0	0	0	0	0	0	0	0	18335
769	41.5	119	62	38	38.2	0.84	45.3	2.64	1409	100000	0.84	1	26	53	152	22.94	131	96	107.67	1	0	0	1	10	50	0	1	1	0	0	0	0	0	0	0	0	0	0	0	0	0	0	0	0	0	0	18335
770	58.7	124	56.6		35.3	0.9	32.3	2.86	86	47771	0.9	1	34	68	152	29.43	126	69	88	1	1	0	1	10	50	0	0	0	0	0	0	0	0	0	0	0	0	0	0	0	0	0	0	3	3	0	18394
771	56	128	72	36	49.5	1.13	14	1.31	23465	100000	1.13	0	28	67	152	29	129	71	90.33	1	0	1	1	10	52	0	0	0	0	0	0	0	0	0	0	0	0	0	0	1	0	0	2	0	3	0	18725
772	51	122	52		26.9	0.64	4.78	0.36	5057	100000	0.64	0	31	58	152	25.1	109	67	81	1	1	0	0	10	50	0	0	0	0	0	0	0	0	0	0	0	0	0	0	0	0	0	0	3	3	0	19041
773	45.4	125	61	34	54.5	1.14	21.5	1.61	1244	100000	1.14	0	29	57	152	24.67	124	67	86	1	1	1	1	10	50	0	0	0	0	0	0	0	0	0	0	0	0	0	0	0	0	0	0	0	0	0	19221
774	46.5	112		33	37.6	1	21.3	1	6497	81382	1	0	23	66	152	28.57	109	66	80.33	1	0	0	1	10	50	0	0	0	0	0	0	0	0	1	0	0	0	0	0	1	0	0	0	1	3	0	19965
775	67.7	116		36	28.9	0.95	23	1.76	1090	89252	0.95	0	29	78	152	33.76	122	71	88	1	1	1	0	10	50	0	0	0	0	0	0	0	0	0	0	0	0	0	0	0	0	0	0	0	4	0	21317
776	43.7	114	48		34.5	0.85	14.1	0.69	10164	100000	0.85	0	27	57	152	24.67	98	64	75.33	1	0	0	1	9.5	50	0	0	0	0	1	0	0	0	0	0	0	0	0	0	0	0	0	0	0	0	0	21323
777	47	121		30	49.4	1.13	16.3	1.1	3089	47690	1.13	0	32	59	152	25.54	108	77	87.33	1	1	1	0	10	50	0	0	0	0	0	0	0	0	0	0	0	0	0	0	0	0	0	0	3	3	0	22641
778	49.1	122	67	36	31.9	0.74	24.8	1.79	3307	100000	0.74	0	31	60	152	25.97	110	70	83.33	1	1	1	1	10	50	0	0	0	0	0	0	0	0	0	0	0	0	0	0	0	0	0	0	3	3	0	23282
779	54.3	117		33	50.6	1.38	54.4	3.55	66	25785	1.38	1	37	67	152	29	123	78	93	1	1	1	1	10	50	0	0	0	0	0	0	0	1	0	0	0	0	0	0	0	0	0	0	4	3	0	23543
780	48	110	55	33	38	1.07	35	1.53	1104	100000	1.07	0	33	57	152	24.67	120	75	90	1	1	0	1	10	50	0	0	0	0	0	0	0	0	0	0	0	0	0	0	0	0	0	0	3	0	0	23700
781	61	112		38	31.3	1.02	15.4	1	3453	43005	1.02	0	31	68	152	29.43	132	81	98	1	1	1	1	10	50	0	0	0	0	0	0	1	0	1	0	0	0	0	0	0	0	0	0	3	3	0	23747
782	45.8	121	67	36	31.9	0.72	29.6	1.97	150	24875	0.72	0	27	54	152	23.37	118	73	88	1	0	0	0	10	50	0	0	0	0	0	0	1	0	0	0	0	0	0	0	0	0	0	0	0	0	0	23784
783	50.3	121	72	37	49.3	1.18	46.7	3.33	126	49726	1.18	1	34	62	152	26.84	125	72	89.67	1	0	0	1	10	50	0	0	0	0	0	1	0	1	0	0	0	1	0	0	1	0	0	0	3	3	0	24232
784	52.1	109	45	30	20.3	0.61	20.7	0.92	100000	100000	0.61	0	28	64	152	27.7	112	75	87.33	1	0	0	0	10	50	0	0	0	0	0	0	0	0	0	0	0	0	0	0	0	0	0	0	0	3	0	24653
785	53	127	66		38.6	0.86	5.19	0.47	12047	15637	0.86	0	29	61	152	26.4	132	80	97.33	1	1	0	0	10	50	0	0	0	0	1	0	0	0	0	0	0	0	0	0	0	0	0	0	0	3	0	24964
786	41.2	118	53		48	1.07	40.2	2.25	308	100000	1.07	0	34	53	152	22.94	103	74	83.67	1	1	1	1	10	50	0	0	0	0	0	0	0	0	0	0	0	0	0	0	0	0	0	0	3	0	0	25476
787	53.6	120	68.9	35	25.3	0.64	10	0.72	4463	100000	0.64	0	31	66	152	28.57	116	82	93.33	1	1	1	1	10	50	0	0	0	0	0	0	0	0	0	0	0	0	0	0	0	0	0	0	3	3	0	25819
788	50	115	55		24.3	0.66	6.96	0.42	4057	39041	0.66	0	31	60	152	25.97	122	65	84	1	1	0	0	10	50	0	0	0	0	0	0	0	0	0	0	0	0	0	0	1	0	0	0	3	3	0	26080
789	46.2	114	56	34	33.3	0.85	28.6	1.46	2839	100000	0.85	0	30	55	152	23.81	122	65	84	1	1	0	0	10	50	0	0	0	0	0	0	0	0	1	0	0	0	0	0	0	0	0	0	3	0	0	26124
790	43.9	116	62	36	37.6	0.9	32.2	1.73	2408	100000	0.9	0	31	55.8	152	24.15	116	78	90.67	1	1	0	1	10	50	0	0	0	0	0	0	0	0	1	0	0	0	0	0	0	0	0	0	3	0	0	26584
791	49.8	122	61		36.7	0.86	6.78	0.49	32607	100000	0.86	0	30	65	152	28.13	112	71	84.67	1	1	0	1	10	50	0	0	0	0	0	0	0	0	0	0	0	0	0	0	0	0	0	0	3	3	0	26590
792	53.4	121	55	36	24.9	0.62	9.49	0.7	11195	100000	0.62	0	32	62	152	26.84	120	85	96.67	1	0	1	0	10	50	0	1	1	0	0	0	0	0	0	0	0	0	0	0	0	0	0	0	3	3	0	26822
793	53.9	109	47		25.3	0.78	25.7	1.17	5309	100000	0.78	0	27	60	152	25.97	121	80	93.67	1	0	0	1	10	50	0	0	0	0	0	0	1	0	0	0	0	0	0	0	0	0	0	0	0	3	0	26832
794	43.3	125	48	39	45.5	0.92	15	1.09	27910	100000	0.92	0	31	53	152	22.94	112	75	87.33	1	1	0	1	10	50	0	0	0	0	0	0	1	0	0	0	0	1	0	0	1	0	0	0	3	0	0	26923
795	50	121	68	32	31.9	0.76	31.9	2.26	103	19507	0.76	0	36	66	152	28.57	99	67	77.67	1	1	1	0	10	50	0	0	0	0	0	0	0	0	0	0	0	0	0	0	0	0	0	0	4	3	0	27324
796	43.2	117	64	36	38.9	0.91	22.4	1.24	23436	100000	0.91	0	32	54	152	23.37	120	72	88	1	1	1	0	10	50	0	0	0	1	0	0	0	1	1	0	0	0	0	0	0	0	0	0	3	0	0	27563
797	55.6	117	60	20	25.6	0.71	21.4	1.42	9437	100000	0.71	0	31	66	152	28.57	120	75	90	1	0	0	0	10	50	0	0	0	0	0	0	1	0	0	0	0	0	0	0	0	0	0	0	3	3	0	27724
798	50	118	47	37	31.8	0.8	40.1	2.55	1890	100000	0.8	1	28	64	152	27.7	111	81	91	1	0	0	0	10	50	0	0	0	0	0	0	0	0	0	0	0	0	0	0	1	0	0	0	0	3	0	27731
799	39.6	108	59	33	47.3	1.24	18.2	0.64	100000	100000	1.24	0	28	54	152	23.37	115	68	83.67	1	0	0	1	10	50	0	0	0	0	0	0	0	0	0	0	0	0	0	0	0	0	0	0	0	0	0	27808
800	52.2	110		32	28.5	0.85	11.3	0.52	2433	3470	0.85	0	36	61	152	26.4	125	63	83.67	1	1	0	1	10	50	0	0	0	0	0	0	0	0	0	1	0	1	0	0	0	0	0	0	4	3	0	28522
801	45.1	125	77	39	84	1.75	11.1	0.82	71306	100000	1.75	0	29	63	152	27.27	128	89	102	1	1	0	1	10	50	0	0	0	0	0	0	0	0	0	0	0	0	0	0	0	0	0	0	0	3	0	28632
802	41.2	118	67	35	48.1	1.07	19.3	1.08	12961	100000	1.07	0	34	50	152	21.64	110	78	88.67	1	1	0	1	10	50	0	0	0	0	0	0	0	0	1	0	0	0	0	0	0	0	0	0	3	0	0	28903
803	48	112	64.3	31	31.4	0.85	18.7	0.89	1173	11772	0.85	0	36	60	152	25.97	122	88	99.33	1	1	1	0	10	50	0	0	0	0	0	0	0	0	0	0	0	0	0	0	0	0	0	0	4	3	0	29781
804	47.1	110	55		31.7	0.88	19.5	0.84	10711	100000	0.88	0	28	63	152	27.27	115	70	85	1	0	0	0	10	50	0	0	0	0	0	0	0	0	0	0	0	0	0	0	1	0	0	0	0	3	0	30053
805	53.3	120	61	36	28	0.71	13.4	0.96	15739	100000	0.71	0	31	58	152	25.1	121	78	92.33	1	0	1	1	10	50	0	0	0	0	0	1	0	0	0	0	0	0	0	0	0	0	0	0	3	3	0	30180
806	49.3	122	67	37	55.2	1.28	40.7	2.96	839	100000	1.28	1	28	66	152	28.57	134	70	91.33	1	0	1	1	10	50	1	0	2	0	0	0	0	0	0	1	0	0	0	0	0	0	0	0	0	3	0	30380
807	41.5	123	77	41.5	37.3	0.76	8.19	0.54	7082	12844	0.76	0	27	52	152	22.51	104	54	70.67	1	0	0	1	10	50	0	0	0	0	0	0	0	0	0	0	0	0	0	0	0	0	0	0	0	0	0	30675
808	44.2	118	53		44.9	1.05	22.8	1.35	1801	100000	1.05	0	31	56	152	24.24	99	67	77.67	1	0	0	1	10	50	0	0	0	0	0	0	1	0	0	0	0	0	0	0	0	0	0	0	3	0	0	31063
809	41	122	71	36	41.7	0.86	9.82	0.63	41796	100000	0.86	0	29	52	152	22.51	123	71	88.33	1	0	0	1	10	50	0	0	0	0	0	1	0	0	0	0	0	0	0	0	0	0	0	0	0	0	0	32352
810	57	122	59		38.2	0.99	3.68	0.3	20609	66163	0.99	0	30	69	152	29.86	118	69	85.33	1	1	1	0	10	50	0	0	0	0	0	0	0	0	0	0	0	0	0	0	0	0	0	0	3	3	0	32386
811	45.9	119	62		31.6	0.74	16.3	1.01	1600	100000	0.74	0	32	61	152	26.4	101	72	81.67	1	1	0	0	10	50	0	0	0	0	0	0	0	0	1	0	0	0	0	0	0	0	0	0	3	3	0	32773
812	60.6	120	63		23.1	0.64	17.1	1.37	8281	100000	0.64	0	27	72	152	31.16	112	65	80.67	1	0	1	1	10	50	0	0	0	0	0	0	0	0	1	0	0	0	0	0	0	0	0	0	0	4	0	33113
813	52	118	56	39	29.5	0.76	12.7	0.83	603	5086	0.76	0	38	65	152	28.13	117	72	87	1	1	1	0	10	50	0	0	0	0	0	0	0	0	0	0	0	0	0	0	0	0	0	0	4	3	0	33637
814	47.9	113		33.2	39	1.04	10.8	0.54	8968	11183	1.04	0	32	64	152	27.7	111	72	85	1	0	0	1	10	50	0	0	0	0	0	0	0	0	0	0	0	0	0	0	0	0	0	0	3	3	0	33841
815	55.7	129	57	42	68	1.52	23	2.19	512	45557	1.52	0	36	58	152	25.1	101	72	81.67	1	0	1	1	10	50	0	0	0	1	0	0	0	0	1	0	0	0	1	0	0	0	0	0	4	3	1	33918
816	44.1	118	56.9	34	45.8	1.06	22.3	1.3	28285	100000	1.06	0	30	52	152	22.51	125	81	95.67	1	1	0	1	10	50	0	0	0	0	0	0	0	0	0	0	0	0	0	0	0	0	0	0	3	0	0	34914
817	51.2	138	58	47	68.3	1.23	28	2.89	429	100000	1.23	1	30	58	152	25.1	124	79	94	1	0	1	0	10	50	0	0	0	0	0	1	0	0	0	0	0	0	0	0	1	0	0	0	3	3	0	35406
818	49	120		37	45.4	1.1	16.5	1.14	2121	37310	1.1	0	34	57	152	24.67	90	60	70	1	1	1	0	10	50	0	0	0	0	0	0	0	0	0	1	0	0	0	0	0	0	0	0	3	0	1	36959
819	43.5	119	58	36	68.8	1.56	5.28	0.31	100000	100000	1.56	0	25	56	152	24.24	100	78	85.33	1	0	1	1	10	50	0	0	0	0	0	1	0	1	0	0	0	0	0	0	1	0	0	0	0	0	0	37305
820	45	122		38	28.4	0.62	16	1.09	511	11622	0.62	0	34	57	152	24.67	123	69	87	1	1	1	0	10	50	0	0	0	0	0	0	0	0	0	0	0	0	0	0	0	0	0	0	3	0	0	37515
821	51.5	120	56.4	35	28.9	0.72	19.3	1.35	10590	100000	0.72	0	32	61	152	26.4	113	69	83.67	1	1	0	0	10	50	0	0	0	0	0	0	0	0	0	0	0	0	0	0	1	0	0	0	3	3	0	38075
822	45	115	71		49.4	1.24	4.99	0.27	55193	91987	1.24	0	28	57	152	24.67	105	77	86.33	1	0	0	0	10	50	0	0	0	0	0	0	0	0	0	0	0	0	0	0	1	0	0	0	0	0	0	38250
823	38	125	57	18	47.6	0.92	11.6	0.8	22911	100000	0.92	0	28	46	152	19.91	100	60	73.33	1	0	0	1	10	50	0	0	0	0	0	0	0	1	0	0	0	0	0	0	0	0	0	0	0	0	0	38381
824	53	118	53		34.6	0.91	19.2	1.27	8608	100000	0.91	0	30	65	152	28.13	110	70	83.33	1	1	1	0	9.33	50	0	0	0	0	0	0	0	0	0	0	0	0	0	0	1	0	0	0	3	3	0	38891
825	54.4	114	66	35	47.5	1.36	28.4	1.63	33822	100000	1.36	0	24	68	152	29.43	105	77	86.33	1	1	1	0	10	50	0	0	0	0	0	0	0	0	0	0	0	0	0	0	0	0	0	0	1	3	0	38953
826	51	121		40	45.1	1.09	6.74	0.48	17333	13236	1.09	0	29	60	152	25.97	106	68	80.67	1	0	0	0	10	50	0	0	0	0	0	0	0	0	0	0	0	0	0	0	1	0	0	0	0	3	0	39369
827	54	121	60		29.1	0.74	13	1	2776	100000	0.74	0	28	63	152	27.27	109	67	81	1	1	0	1	10	50	0	0	0	0	0	0	0	0	0	1	0	0	0	0	1	0	0	0	0	3	0	41024
828	50.5	121	70	40	45.4	1.09	19.1	1.36	23664	100000	1.09	0	30	62	152	26.84				1	1	1	0	10	50	0	0	0	0	0	0	0	0	0	0	0	0	0	0	0	0	0	0	3	3	0	2968
829	56	111		32	34.7	1.07	33.2	1.71	342	23073	1.07	0	37	71	152	30.73				1	1	1	0	10	50	0	0	0	0	0	1	0	0	1	0	0	0	0	0	0	0	0	0	4	4	0	3197
830	51	117	53.7	38	37.5	0.97	4.88	0.3	99718	100000	0.97	0	32	63.4	152	27.44	130	86	100.67	1	1	0	0	10	50	0	0	0	0	0	0	0	0	0	0	0	0	0	0	0	0	0	0	3	3	0	3838
831	60	124	64	39	26.5	0.68	7.73	0.7	13608	100000	0.68	0	29	66	152	28.57				1	0	1	1	10	50	0	0	0	0	0	0	1	0	0	0	0	0	0	0	0	1	0	0	0	3	0	4734
832	58	125	62	40	32.5	0.8	12.3	1.11	9712	100000	0.8	0	32	72	152	31.16				1	1	0	0	8.67	50	0	0	0	0	0	0	0	0	0	0	0	0	0	0	1	0	0	0	3	4	0	4962
833	51	121	68	41	56	1.36	6	0.43	100000	100000	1.36	0	29	63	152	27.27				1	1	0	1	10	50	0	0	0	0	0	0	0	0	0	0	0	0	0	0	0	0	0	0	0	3	0	5871
834	58.9	114		35	20.7	0.63	11.8	0.72	846	4859	0.63	0	35	67	152	29				1	1	1	0	10	50	0	0	0	0	0	0	0	0	0	0	0	0	0	0	0	0	0	0	4	3	0	6145
835	54.5	112	54	32.7	34.2	1.02	15.5	0.81	100000	100000	1.02	0	25	64	152	27.7				1	0	1	1	10	52	0	0	0	0	0	0	0	1	0	0	0	0	0	0	1	1	0	2	0	3	0	6413
836	44	120	66	38	43.4	0.97	10.4	0.65	29554	100000	0.97	0	32	56	152	24.24				1	1	1	0	10	50	0	0	0	0	0	0	0	0	1	0	0	0	0	0	0	0	0	0	3	0	0	7492
837	47	118	68		63.2	1.53	8.6	0.52	100000	100000	1.53	0	32	56	152	24.24				1	1	1	0	10	50	0	0	0	0	0	0	0	1	1	0	0	0	0	0	0	0	0	0	3	0	0	8876
838	51.7	113	56	32	64.1	1.81	19.6	1.03	5430	30299	1.81	0	35	61	152	26.4				1	1	0	0	10	50	0	0	0	0	0	0	1	0	0	0	0	0	0	0	1	0	0	0	4	3	0	9182
839	54.5	114	64		39	1.12	16.9	0.97	40449	100000	1.12	0	33	68	152	29.43				1	1	0	1	10	50	0	0	0	0	0	0	0	0	0	1	0	0	0	0	0	1	0	0	3	3	0	9934
840	44	118	52.6	38	32.2	0.75	17.6	1.02	17329	100000	0.75	0	29	54	152	23.37	121	76	91	1	1	0	1	10	50	0	0	0	0	0	0	0	0	0	0	0	0	0	0	0	0	0	0	0	0	0	10486
841	44.8	124	61		35.3	0.74	12.9	0.93	5779	100000	0.74	0	28	52	152	22.51				1	0	0	0	10	50	0	0	0	0	0	0	0	1	1	0	0	0	0	0	1	0	0	0	0	0	0	10791
842	54.5	111		35	25.3	0.76	13.7	0.69	1806	7839	0.76	0	34	64	152	27.7	87	63	71	1	1	0	1	10	50	0	0	0	0	0	0	0	0	0	0	0	0	0	0	0	0	0	0	3	3	0	10875
843	52.7	111	66		29.6	0.87	49.8	2.45	99	21836	0.87	0	37	63	152	27.27	120	81	94	1	1	0	0	10	50	0	0	0	0	0	0	0	0	0	0	0	0	0	0	0	0	0	0	4	3	0	11034
844	46.5	122	57		46.7	1.05	41.8	2.91	663	100000	1.05	1	28	64	152	27.7				1	0	1	0	10	52	0	0	0	0	0	0	0	0	0	0	0	0	0	0	0	2	0	2	0	3	0	11464
845	63.6	121	57	42	35.9	1.02	9.31	0.81	49891	100000	1.02	0	28	75	152	32.46	107	62	77	1	1	0	1	10	50	0	0	0	0	0	0	0	0	0	0	0	0	0	0	0	0	0	0	0	4	0	13548
846	57	114		33	36.4	1.02	21.7	1.35	3038	100000	1.02	0	26	70	152	30.3				1	1	1	0	10	51	0	0	0	0	0	0	0	0	0	0	0	0	0	0	1	0	0	0	0	4	0	13623
847	51	112	68	24	34	0.96	12.6	0.63	18467	100000	0.96	0	36	67	152	29	112	65	80.67	1	1	1	1	10	50	0	0	0	0	0	0	0	0	0	0	0	0	0	0	0	0	0	0	4	3	0	15768
848	47	118	63	35	60.1	1.46	29.5	1.79	11734	100000	1.46	0	30	55	152	23.81	126	66	86	1	1	0	0	10	50	0	0	0	0	0	0	1	0	0	0	0	0	0	0	1	0	0	0	3	0	0	16261
849	53	123		40	40.9	0.98	5.76	0.45	12085	8268	0.98	0	30	69	152	29.86	117	69	85	1	1	1	0	10	50	0	0	0	0	0	0	1	0	0	0	0	0	0	0	0	0	0	0	3	3	0	16317
850	48	116	65	38	47.2	1.2	9.19	0.52	22862	20525	1.2	0	27	57	152	24.67	118	68	84.67	1	0	0	1	10	50	0	0	0	0	0	0	0	0	0	0	0	0	0	0	1	0	0	0	0	0	0	18950
851	50	123	66	38	61.3	1.42	18.2	1.37	27753	100000	1.42	0	30	62	152	26.84	116	68	84	1	0	0	0	10	50	0	0	0	0	0	0	0	0	0	0	0	0	0	0	1	0	0	0	3	3	0	18978
852	51	124	67.1	41	34.7	0.8	12.1	0.95	15201	100000	0.8	0	33	63	152	27.27	96	60	72	1	1	1	1	10	50	0	0	0	0	0	0	0	0	0	1	0	0	0	0	0	0	0	0	3	3	0	19296
853	47.2	118	65		50.9	1.24	10.9	0.66	27860	100000	1.24	0	29	51	152	22.07	118	60	79.33	1	1	1	0	10	50	0	0	0	0	0	0	1	0	0	0	0	0	0	0	0	0	0	0	0	0	0	19878
854	58	125		39	34.8	0.86	20.2	1.82	281	27282	0.86	0	35	69	152	29.86	125	65	85	1	1	0	0	10	50	0	0	0	0	0	0	0	0	0	0	0	0	0	0	0	0	0	0	4	3	0	20937
855	53.2	112		35	49.8	1.46	12.3	0.63	9886	13666	1.46	0	34	63	152	27.27	97	57	70.33	1	1	1	1	10	50	0	0	0	0	0	0	0	0	0	0	0	0	0	0	0	0	0	0	3	3	0	21843
856	49	115	58.9	33	47.6	1.25	8.97	0.49	96792	100000	1.25	0	32	63	152	27.27	108	61	76.67	1	1	0	0	10	50	0	0	0	0	0	0	0	0	0	0	0	0	0	0	1	0	0	0	3	3	0	22191
857	43.8	116	67.1	36	47.8	1.15	16.8	0.9	12492	100000	1.15	0	33	49	152	21.21	111	63	79	1	1	0	1	10	50	0	0	0	0	0	0	0	0	0	1	0	0	0	0	0	0	0	0	3	0	0	22255
858	55.4	121	61	38	34.2	0.88	5.92	0.45	87087	100000	0.88	0	25	76	152	32.89	106	64	78	1	1	1	0	10	50	0	0	0	0	0	0	0	1	0	0	0	0	0	0	0	0	0	0	0	4	0	22447
859	58	122	57	41	32.6	0.85	8.02	0.66	1889	100000	0.85	0	33	62	152	26.84	133	81	98.33	1	1	0	0	10	50	0	0	0	0	0	0	1	0	0	0	0	0	0	0	0	0	0	0	3	3	0	23988
860	43	113		33	54.4	1.36	16.1	0.75	6193	18095	1.36	0	35	52	152	22.51	112	67	82	1	1	1	1	10	50	0	0	0	0	0	0	0	0	0	0	0	0	0	0	1	0	0	0	4	0	0	24998
861	41.9	114	65.3		56.5	1.37	26.6	1.33	20461	100000	1.37	0	26	50	152	21.64	122	87	98.67	1	0	1	1	10	50	0	0	0	0	0	0	0	0	0	0	0	0	0	0	0	1	0	0	0	0	0	25170
862	56	118	65	33	45.6	1.24	15.3	1.06	2749	100000	1.24	0	35	69	152	29.86	122	72	88.67	1	1	1	1	9.33	50	0	0	0	0	0	0	0	0	0	0	0	0	0	0	0	0	0	0	4	3	0	25288
863	50	118	61	38.8	30.5	0.77	14	0.89	18926	100000	0.77	0	25	67	152	29	117	72	87	1	0	1	0	10	50	0	0	0	0	0	1	0	0	0	0	0	0	0	0	0	0	0	0	0	3	2	27067
864	39.6	112	51	33	39	0.95	14.5	0.61	100000	100000	0.95	0	32	55	152	23.81	114	74	87.33	1	1	0	1	10	50	0	0	0	0	0	0	0	0	1	0	0	0	0	0	0	0	0	0	3	0	0	27115
865	38	117	62	37	53.1	1.19	18.1	0.95	6783	100000	1.19	0	32	50	152	21.64	100	75	83.33	1	1	1	1	10	50	0	0	0	0	0	0	0	0	0	0	0	0	0	0	0	0	0	0	3	0	0	27525
866	45.5	118		35	41.5	0.98	106	6.32	16	19066	0.98	1	36	58	152	25.1	102	76	84.67	1	1	1	0	10	50	0	0	0	0	0	0	0	0	0	0	0	0	0	0	0	0	0	0	4	3	0	28233
867	45.5	124	74.1	42	49.7	1.06	13.6	0.99	3029	34808	1.06	0	33	56	152	24.24	107	70	82.33	1	1	1	1	10	50	0	0	0	0	0	0	0	0	1	0	0	0	0	0	0	0	0	0	3	0	0	28316
868	47.5	110	56		48.4	1.36	68.5	2.98	303	76018	1.36	1	33	60	152	25.97	97	65	75.67	1	0	1	1	10	50	0	0	0	0	0	1	0	0	0	1	0	0	0	0	0	2	0	0	3	3	0	28608
869	51.5	124	61.9	39	26.4	0.61	9.44	0.75	731	4776	0.61	0	35	58	152	25.1	112	69	83.33	1	1	1	1	10	50	0	0	0	0	0	0	1	0	0	0	0	0	0	0	0	0	0	0	4	3	0	28918
870	52	128	74	39	47.9	1.04	18.1	1.6	638	35963	1.04	0	35	67	152	29	123	71	88.33	1	1	0	0	9	50	0	0	0	0	0	0	0	0	0	0	0	0	0	0	0	0	0	0	4	3	0	29580
871	42.7	121		37	51.1	1.1	15	0.95	2336	22519	1.1	0	35	55	152	23.81	113	68	83	1	1	1	0	10	50	0	0	0	0	0	0	0	0	0	0	0	0	0	0	0	0	0	0	4	0	0	30456
872	46.8	133		43	53.9	1	18.5	1.65	502	32412	1	0	35	62	152	26.84	103	59	73.67	1	1	1	1	10	50	0	0	0	0	0	0	0	0	0	0	0	0	0	0	0	0	0	0	4	3	0	30724
873	48.4	120	58	39	36.5	0.87	19.2	1.28	1481	48962	0.87	0	31	60	152	25.97	118	76	90	1	0	0	0	10	50	0	0	0	0	0	0	0	0	0	0	0	0	0	0	1	0	0	0	3	3	0	30889
874	51.1	112		36	34	0.97	9.44	0.47	10241	8362	0.97	0	31	62	152	26.84	119	73	88.33	1	1	1	1	10	50	0	0	0	0	0	0	0	0	0	0	0	0	0	0	0	0	0	0	3	3	0	31312
875	41.8	117	60	38	46.9	1.07	12.9	0.7	44687	100000	1.07	0	32	56	152	24.24	112	70	84	1	1	0	0	10	50	0	0	0	0	0	0	0	0	1	0	0	0	0	0	0	0	0	0	3	0	0	31663
876	47.6	117	64		32.7	0.81	47.7	2.82	2782	100000	0.81	1	29	58	152	25.1	130	78	95.33	1	0	0	0	10	50	0	0	0	0	0	0	0	0	1	0	0	0	0	0	0	0	0	0	0	3	0	33423
877	54	129		37	118	2.59	4.85	0.45	38726	3117	2.59	0	35	64	152	27.7	114	81	92	1	1	1	1	10	50	0	0	0	0	0	0	0	0	0	1	0	0	0	0	0	0	0	0	4	3	0	35606
878	47.4	119	67	37	24.5	0.58	23.9	1.52	991	100000	0.58	0	31	58	152	25.1	103	69	80.33	1	1	1	0	10	50	0	0	0	0	0	0	0	1	0	0	0	0	0	0	0	0	0	0	3	3	0	38348
879	48	118	66.4	35	32.2	0.79	7.76	0.48	29624	100000	0.79	0	32	57	152	24.67	128	89	102	1	1	1	1	10	50	0	0	0	0	0	0	1	0	1	0	0	0	0	0	0	0	0	0	3	0	0	39206
880	50.6	122		37	60.4	1.45	15.9	1.2	2069	29249	1.45	0	36	63	152	27.27	98	56	70	1	0	1	1	10	50	0	0	0	0	0	0	1	0	0	0	0	0	0	0	1	0	0	0	4	3	0	41102
881	55	118		38	30.6	0.82	7.81	0.53	6286	9849	0.82	0	30	64	152	27.7				1	0	1	1	10	49	0	0	0	0	0	0	0	0	0	0	2	0	1	0	0	0	0	0	3	3	1	1520
882	47	122		35	33.9	0.76	23.1	1.62	835	61027	0.76	0	29	59	152	25.54				1	1	1	1	10	50	0	0	0	0	0	0	0	0	0	0	0	0	0	0	0	0	0	0	0	3	0	3746
883	44.7	132		41	46.1	0.84	6.66	0.56	5850	11226	0.84	0	31	52	152	22.51				1	1	1	1	10	50	0	0	0	0	0	0	0	0	1	0	0	0	0	0	0	0	0	0	3	0	0	3816
884	50	115	51	38	53.6	1.43	14	0.78	100000	100000	1.43	0	31	58	152	25.1				1	1	1	1	10	50	0	0	0	0	0	0	1	0	0	0	0	0	0	0	0	0	0	0	3	3	0	5941
885	49	127		42	46.4	0.98	3.29	0.27	7315	565	0.98	0	36	60	152	25.97				1	0	1	1	10	50	0	0	0	0	0	0	1	0	1	0	0	0	0	0	0	0	0	0	4	3	0	9124
886	41.4	115		35	61.4	1.45	10.2	0.5	4171	2331	1.45	0	39	42	152	18.18				1	1	1	0	10	50	0	0	0	0	0	0	0	0	1	0	0	0	0	0	0	0	0	0	4	1	0	11471
887	47	134	58		62.7	1.15	9.83	0.89	17888	100000	1.15	0	33	57	152	24.67	100	69	79.33	1	1	1	0	10	50	0	0	0	0	0	0	0	0	0	1	0	0	0	0	0	0	0	0	3	0	0	15451
888	46.5	117	56	33	34.1	0.83	36.3	2.11	2013	100000	0.83	0	32	58	152	25.1	109	67	81	1	1	0	0	10	50	0	0	0	0	0	0	0	0	0	1	0	1	0	0	0	0	0	0	3	3	0	16188
889	61	114		35	48.3	1.51	7.78	0.49	13509	6330	1.51	0	35	67	152	29	107	68	81	1	1	1	1	10	50	0	0	0	0	0	0	0	0	0	0	0	0	0	0	1	0	0	0	4	3	0	19250
890	54	114		35	47.9	1.37	10.1	0.57	9169	9745	1.37	0	35	59	152	25.54	101	69	79.67	1	1	1	1	10	50	0	0	0	0	0	0	0	0	0	0	0	0	0	0	0	0	0	0	4	3	0	19424
891	63.6	137		40	49.4	1.06	22.4	2.74	13	3323	1.06	1	45	70	152	30.3	120	67	84.67	1	1	1	1	9.67	52	0	0	0	0	0	0	0	0	0	0	0	0	0	0	0	0	0	0	5	4	0	19772
892	69.6	115	47	37	30.1	1.03	20.9	1.58	4472	100000	1.03	0	31	83	152	35.92	101	71	81	1	1	1	1	10	50	0	0	0	0	0	0	0	0	0	0	0	0	0	0	0	0	0	0	3	4	0	20173
893	57	117	63	37	57.6	1.62	13.8	0.93	20031	100000	1.62	0	34	63	152	27.27	120	76	90.67	1	1	1	1	10	50	0	0	0	0	0	0	0	0	1	0	0	0	0	0	1	0	0	0	3	3	1	21702
894	56	108	58	30	28.3	0.92	16.2	0.73	358	3011	0.92	0	32	66	152	28.57	123	78	93	1	1	1	0	10	50	0	0	0	0	0	0	0	0	0	0	0	0	0	0	0	0	0	0	3	3	0	22344
895	54	117	71	36	28.6	0.77	15.8	1.02	258	4411	0.77	0	40	62	152	26.84	116	86	96	1	1	0	1	10	50	0	0	0	0	0	0	1	0	0	0	0	0	0	0	0	0	0	0	5	3	0	24134
896	56	111		32	32.3	1	15.3	0.79	1901	10478	1	0	36	70	152	30.3	108	63	78	1	1	1	0	10	50	0	0	0	0	0	0	0	0	0	0	0	0	0	0	0	0	0	0	4	4	0	28378
897	57.7	115	57	35	22.9	0.67	42.3	2.67	2096	100000	0.67	1	33	68	152	29.43	126	73	90.67	1	1	1	0	10	50	0	0	0	0	0	0	1	0	0	0	0	0	0	0	0	0	0	0	3	3	0	29434
898	53.5	108		33	41.9	1.32	33.3	1.44	2614	79464	1.32	0	31	60	152	25.97	110	65	80	1	1	1	1	10	51	0	0	0	0	1	0	0	0	0	1	0	0	0	0	0	0	0	0	3	3	0	35031
899	52	122	65	39	25.3	0.61	12.7	0.96	8161	100000	0.61	0	29	62	152	26.84	106	72	83.33	1	1	1	0	10	50	0	0	0	0	0	0	0	0	0	0	0	0	0	0	0	0	0	0	0	3	0	37774
900	58.2	124	62.9		44.4	1.12	5.61	0.49	4444	3496	1.12	0	37	70	152	30.3	130	80	96.67	1	1	1	0	10	50	0	0	0	1	0	0	0	0	1	0	0	0	0	0	0	0	0	0	4	4	0	38050
901	47.7	115	64	35	29.7	0.76	17.7	0.96	5872	100000	0.76	0	34	58	152	25.1				1	1	1	0	10	50	0	0	0	0	0	0	0	0	0	0	0	0	0	0	0	0	0	0	3	3	0	4553
902	50	112	66	32	48.6	1.36	17.5	0.86	16596	81747	1.36	0	23	64	152	27.7				1	1	1	0	10	50	0	0	0	0	0	0	0	0	0	0	0	0	0	0	0	0	0	0	1	3	0	5382
903	49.6	116		36	58.7	1.53	19.7	1.15	614	6861	1.53	0	41	58	152	25.1				1	1	1	1	10	50	0	0	0	0	0	0	0	0	1	0	0	0	0	0	0	0	0	0	5	3	0	5834
904	42.2	115		33	37.5	0.89	25.7	1.29	1105	36186	0.89	0	33	50	152	21.64	117	68	84.33	1	1	0	1	10	50	0	0	0	0	0	0	0	0	0	0	0	0	0	0	0	1	0	0	3	0	0	22695
905	54	121		37	36.5	0.92	19.4	1.46	1815	86095	0.92	0	28	66	152	28.57				1	1	1	0	10	50	0	0	0	0	0	0	0	0	0	0	0	0	0	0	0	0	0	0	0	3	0	3745
906	49	112		31	23.8	0.66	34.2	1.66	174	14334	0.66	0	36	61	152	26.4				1	1	1	0	10	50	0	0	0	0	0	0	0	0	0	0	0	0	0	0	0	0	0	0	4	3	0	10455
907	53.6	126	63		41.2	0.95	14.6	1.26	14275	100000	0.95	0	21	62	152	26.84				1	1	0	1	10	50	0	0	0	0	1	0	0	1	0	1	0	1	0	0	0	0	0	0	1	3	0	8174
908	39	116		35	47.7	1.08	21.5	1.09	6504	100000	1.08	0	23	47	152	20.34	110	67	81.33	1	1	0	0	10	50	0	0	0	0	0	0	0	0	0	0	0	0	0	0	0	0	0	0	1	0	0	10136
909	48	114	64		57.9	1.53	69.2	3.63	372	100000	1.53	1	27	59	152	25.54	129	75	93	0	0	0	0	10	50	0	0	0	0	0	0	0	0	0	0	0	0	0	0	0	0	0	0	0	3	0	10279
910	50.3	124	68	40	46.1	1.05	6.91	0.54	15483	19176	1.05	0	28	63	152	27.27	122	81	94.67	0	0	0	1	10	50	0	0	0	0	0	0	0	0	1	0	0	1	0	0	0	0	0	0	0	3	0	11960
911	44	119	62		39.2	0.89	10.2	0.61	61620	100000	0.89	0	25	56	152	24.24	118	67	84	0	0	0	1	10	50	0	0	0	0	0	0	1	0	0	0	0	0	0	0	0	0	0	0	0	0	0	22625
912	50	118		38.3	52.8	1.35	14	0.92	5396	34499	1.35	0	33	58	152	25.1	117	72	87	1	1	1	0	10	48	0	0	0	0	0	1	0	0	0	0	0	0	0	0	0	1	0	0	3	3	1	22890
913	58	114	65		31.9	0.96	14.4	0.87	29098	100000	0.96	0	29	65	152	28.13	101	66	77.67	1	1	1	1	10	50	0	0	0	0	0	0	0	1	1	0	0	0	0	0	0	0	0	0	0	3	0	23949
914	47	113		31	25	0.66	51.6	2.55	201	53784	0.66	1	28	63	152	27.27	110	70	83.33	0	0	0	0	10	50	0	0	0	0	0	0	0	0	0	0	0	0	0	0	0	0	0	0	0	3	0	24105
915	41	123	55	18	55.3	1.13	16.1	1.06	7040	96879	1.13	0	24	51	152	22.07	122	87	98.67	0	0	0	1	8	50	0	0	0	0	0	0	0	0	0	0	0	0	0	0	0	0	0	0	1	0	0	24963
916	39.2	123	63	36	38.8	0.78	27.1	1.77	3675	100000	0.78	0	28	48	152	20.78	101	69	79.67	0	0	1	1	10	50	0	0	0	0	0	1	1	1	0	0	0	0	0	0	1	0	0	0	0	0	0	31990
917	47	114		18	60.9	1.58	14.9	0.77	21383	51879	1.58	0	28	53	152	22.94	126	71	89.33	0	0	0	0	6.67	30	0	0	0	0	0	0	0	0	1	0	0	0	0	0	0	0	0	1	0	0	1	34109
918	45.5	125		36	44.5	0.93	46.3	3.47	128	67636	0.93	1	30	59	153	25.2				0	0	0	1	10	50	0	0	0	0	0	0	0	0	0	0	0	0	0	0	0	0	0	0	3	3	0	258
919	47.5	118	60	36	40.3	0.98	19.5	1.19	28963	100000	0.98	0	28	54	153	23.07				0	0	0	0	10	50	0	0	0	0	0	0	0	0	1	0	0	0	0	0	0	0	0	0	0	0	0	277
920	51.1	112	52		25.9	0.73	26.9	1.35	2803	100000	0.73	0	31	68	153	29.05				0	0	1	0	10	50	0	0	0	0	0	1	1	0	1	0	0	0	0	0	0	0	0	0	3	3	2	765
921	50.6	115	58	34	25.6	0.68	10.6	0.6	40254	100000	0.68	0	25	61	153	26.06				0	0	0	0	10	50	0	0	0	0	0	0	0	0	0	0	0	0	0	0	1	0	0	0	0	3	0	2063
922	58.8	114	60	31	29.5	0.89	9.18	0.56	64691	100000	0.89	0	28	68	153	29.05				0	0	0	0	10	50	0	0	0	0	0	0	1	0	0	0	0	0	0	0	0	0	0	0	0	3	0	2253
923	50.5	117			57.3	1.48	10.3	0.63	22849	30200	1.48	0	29	59	153	25.2				0	0	1	0	10	50	0	0	0	0	0	0	0	1	0	0	0	0	0	0	1	0	0	2	0	3	2	2537
924	45.7	119		38	84.3	1.97	10.8	0.67	46922	41243	1.97	0	26	55	153	23.5				0	0	0	1	10	50	0	0	0	0	0	0	0	0	0	0	0	0	0	0	0	0	0	0	0	0	0	2572
925	45.2	132	51	47	74.4	1.37	9.49	0.81	70034	100000	1.37	0	28	51	153	21.79				0	0	0	1	10	48	0	0	0	0	0	0	0	0	0	0	0	0	0	0	1	0	0	0	0	0	1	3234
926	67	115	57	36	35.6	1.18	4.01	0.29	100000	100000	1.18	0	30	68	153	29.05				0	0	1	1	10	50	0	0	0	0	0	0	0	0	1	0	0	0	0	0	0	0	0	0	3	3	0	3294
927	49	127	69	40	89.7	1.91	15.9	1.31	5012	100000	1.91	0	31	55	153	23.5				0	0	1	0	10	46	0	0	0	0	0	0	0	0	0	1	0	0	0	0	1	0	0	1	3	0	1	3472
928	41	118	61.9	36	57.8	1.29	16.5	0.92	53553	100000	1.29	0	27	51	153	21.79				0	0	0	0	10	50	0	0	0	0	0	0	1	0	0	0	0	0	0	0	0	0	0	1	0	0	0	3846
929	61	105	47	32	36.8	1.34	37.3	1.58	86753	100000	1.34	0	31	73	153	31.18				0	0	0	0	10	50	0	0	0	0	0	0	0	1	0	1	0	1	0	0	0	0	0	0	3	4	0	4064
930	50.2	128	62.4		48.8	1.03	13	1.12	2045	36524	1.03	0	33	59	153	25.2				0	0	0	1	10	50	0	0	0	0	0	0	0	0	1	0	0	0	0	0	0	0	0	0	3	3	0	4116
931	52	112	54.6	37	35.9	1.03	28.9	1.47	8304	100000	1.03	0	28	61	153	26.06				0	0	0	0	10	50	0	0	0	0	0	0	0	0	0	1	0	0	0	0	0	0	0	0	0	3	0	4184
932	48.1	130	70	42	79.8	1.59	11.6	1	100000	100000	1.59	0	28	59	153	25.2				0	0	1	1	10	51	0	0	0	0	0	0	0	0	0	0	0	0	0	0	0	0	0	0	0	3	0	4617
933	59.4	117	45	35	49.8	1.45	15.1	1.06	100000	100000	1.45	0	23	73	153	31.18				0	0	0	0	10	50	0	0	0	0	0	0	1	0	0	1	0	0	0	0	0	0	0	0	1	4	0	4714
934	47.5	115		33	48.7	1.25	13.3	0.72	16513	100000	1.25	0	28	46	153	19.65				0	0	0	1	10	50	0	0	0	0	0	0	0	0	0	0	0	0	0	0	1	0	0	0	0	0	0	4973
935	52.7	122		37	34.7	0.84	12.5	0.95	2753	100000	0.84	0	27	61	153	26.06				0	0	0	0	10	50	0	0	0	0	1	0	0	0	0	0	0	0	0	0	0	0	0	0	0	3	0	5141
936	42	144		47	91.6	1.32	10.8	1.17	7602	100000	1.32	0	26	48	153	20.5				0	0	0	0	10	50	0	0	0	0	0	0	0	0	1	0	0	0	0	0	0	0	0	0	0	0	0	5333
937	43.5	112	66	36	28.4	0.73	10.6	0.47	18211	64242	0.73	0	27	56	153	23.92				0	0	1	1	10	50	0	0	0	0	0	0	0	0	1	0	0	0	0	0	0	0	0	0	0	0	0	5696
938	44	125	57	38	43	0.88	10.2	0.74	6834	35036	0.88	0	26	55	153	23.5				0	0	0	1	10	50	0	0	0	0	0	0	0	0	0	0	0	0	0	0	0	0	0	0	0	0	0	5760
939	52	122		39	29.5	0.71	13.8	1.04	645	12154	0.71	0	35	67	153	28.62				0	1	1	0	10	50	0	0	0	0	0	0	0	0	0	0	0	0	0	0	0	0	0	0	4	3	0	5860
940	50.4	112	57	40	36.2	1.02	11.6	0.57	21205	100000	1.02	0	27	63	153	26.91				0	0	0	1	10	50	0	0	0	0	0	0	0	0	0	0	0	0	0	0	1	0	0	0	0	3	1	5922
941	56.2	126	75	39	43	1.02	5.47	0.49	40173	100000	1.02	0	28	69	153	29.48				0	0	0	1	10	50	0	0	0	0	0	0	0	0	0	0	0	0	0	0	1	0	0	0	0	3	0	5965
942	43	114	63	35	65.7	1.62	28.4	1.38	59237	100000	1.62	0	28	54	153	23.07				0	0	1	1	10	50	0	0	0	0	0	0	0	0	0	0	0	0	0	0	0	0	0	0	0	0	0	6182
943	50.1	120		37	32.2	0.78	15.8	1.08	769	15680	0.78	0	35	60	153	25.63				0	0	1	1	10	48	0	0	0	1	0	1	1	0	0	0	0	0	0	0	1	0	0	0	4	3	1	6262
944	55.5	117	55	38	25.6	0.7	15.8	1.05	5790	100000	0.7	0	26	65	153	27.77				0	0	1	0	10	45	0	0	0	1	0	0	0	0	0	0	0	0	0	0	0	0	0	0	0	3	1	6303
945	47.9	122	63	36	25.7	0.58	12.7	0.9	14451	100000	0.58	0	28	58	153	24.78				0	0	0	0	10	49	0	0	0	0	0	0	0	0	0	0	0	0	0	0	0	0	0	0	0	0	0	6398
946	64	122		37	24.4	0.68	19.7	1.78	340	100000	0.68	0	31	75	153	32.04				0	0	1	0	10	50	0	0	0	0	0	0	0	0	0	0	0	0	0	0	0	0	0	0	3	4	0	6426
947	52.2	119		35	33.1	0.84	5.63	0.38	2360	965	0.84	0	37	59	153	25.2				0	0	1	1	10	46	0	0	0	0	0	0	0	0	0	0	0	0	0	0	0	1	0	1	4	3	0	6955
948	55.5	120	66	39	29.7	0.78	12	0.89	17194	100000	0.78	0	28	65	153	27.77				0	0	0	1	10	50	0	0	0	0	0	0	0	0	1	0	0	0	0	0	0	0	0	0	0	3	0	7227
949	39.4	117	51	35	19.9	0.44	9.19	0.48	13548	100000	0.44	0	30	45	153	19.22				0	0	1	0	10	48	0	0	0	0	0	0	0	0	1	0	0	0	0	0	0	1	0	1	3	0	0	7318
950	49.6	116	58	36	33.9	0.88	15.8	0.92	16718	100000	0.88	0	25	64	153	27.34				0	0	1	1	10	49	0	0	0	0	0	1	0	0	1	0	0	0	0	0	0	0	0	0	0	3	0	7358
951	53.4	111		31	55.1	1.65	8.54	0.42	65721	13475	1.65	0	26	68	153	29.05				0	0	1	1	9.33	50	0	0	0	0	0	0	1	0	0	0	0	0	0	0	0	0	0	0	0	3	0	7634
952	46.6	136		33	110	1.94	29.7	2.77	1167	100000	1.94	1	28	59	153	25.2				0	0	0	1	10	50	0	0	0	0	0	0	0	0	0	0	0	0	0	0	0	0	0	0	0	3	0	7856
953	56.3	122		37	32.2	0.82	10.4	0.83	4472	36611	0.82	0	27	65	153	27.77				0	0	1	0	10	50	0	0	0	0	0	0	0	0	0	0	0	0	0	0	0	1	0	0	0	3	0	7915
954	47	121	69.3		31.4	0.72	56.9	3.87	356	100000	0.72	1	22	60	153	25.63				0	0	0	0	10	50	0	0	0	0	0	0	0	0	1	0	0	0	0	0	0	0	0	0	1	3	0	8607
955	56	127	70.9		30.8	0.72	8.8	0.8	14260	100000	0.72	0	29	71	153	30.33				0	0	1	0	10	50	0	0	0	0	0	0	0	0	1	0	0	0	0	0	1	0	0	0	0	4	0	8679
956	70	117	51		20.8	0.69	12.7	1.04	1378	100000	0.69	0	34	82	153	35.03				0	0	1	1	10	50	0	0	0	0	0	1	1	0	0	1	0	0	0	0	0	0	0	2	3	4	0	8839
957	44.5	110		34	34.1	0.92	13.6	0.56	10025	17462	0.92	0	28	55	153	23.5				0	0	0	1	10	50	0	0	0	0	0	0	0	0	0	0	0	0	0	0	1	0	0	0	0	0	0	8946
958	54.5	123	58	40	39.3	0.96	20.8	1.68	1172	82689	0.96	0	30	66	153	28.19				0	0	0	1	10	50	0	0	0	0	0	1	0	0	0	0	0	0	0	0	1	0	0	0	3	3	0	9412
959	50.4	118	64	37	62.8	1.59	10.2	0.65	39059	100000	1.59	0	28	63	153	26.91	128	72	90.67	0	0	0	1	10	50	0	0	0	0	0	0	0	1	0	0	0	0	0	0	0	0	0	0	0	3	0	9833
960	48.1	115	63.6		39.4	1.02	13.6	0.74	63387	100000	1.02	0	29	57	153	24.35	115	66	82.33	0	0	0	0	10	50	0	0	0	0	0	0	0	1	1	0	0	0	0	0	0	0	0	0	0	0	0	9850
961	62.4	112		33	26.3	0.86	13.9	0.82	1730	12906	0.86	0	35	76	153	32.47				0	0	0	0	10	50	0	0	0	0	0	0	0	1	0	0	0	0	0	0	0	0	0	0	4	4	0	10367
962	54	121	63	38	23.5	0.59	27	2.03	225	68926	0.59	0	31	70	153	29.9	130	84	99.33	0	0	1	0	10	50	0	0	0	0	0	0	0	0	0	0	0	0	0	0	1	0	0	0	3	3	2	10524
963	60.6	120		37	37.5	1.05	19.8	1.59	2468	100000	1.05	0	24	76	153	32.47				0	0	1	0	10	50	0	0	0	0	0	0	0	0	0	0	0	0	0	0	0	1	0	0	1	4	2	10552
964	55.7	125	67		56.2	1.35	12.4	1.08	18937	100000	1.35	0	28	67	153	28.62	111	70	83.67	0	0	1	1	10	50	0	0	0	0	0	0	1	0	0	0	0	0	0	0	0	0	0	0	0	3	0	10810
965	58	114	66	22	40.8	1.23	43.5	2.64	6938	100000	1.23	1	26	70	153	29.9				0	0	0	0	10	50	0	0	0	0	0	0	0	0	0	1	0	0	0	0	0	0	0	0	0	3	0	10935
966	50.4	119	66		30	0.75	7.75	0.51	7476	100000	0.75	0	31	65	153	27.77				0	0	0	1	1	50	0	0	0	0	0	1	0	0	0	0	0	0	0	0	1	0	0	0	3	3	0	11093
967	51	109	74	33	30.3	0.91	16.5	0.72	37855	100000	0.91	0	24	67	153	28.62	121	80	93.67	0	0	0	1	10	50	0	0	0	0	0	0	0	0	0	0	0	0	0	0	1	0	0	0	1	3	0	11291
968	40	112	53	32	33	0.8	73.7	3.14	1434	100000	0.8	1	30	47	153	20.08	107	75	85.67	0	0	0	0	10	50	0	0	0	0	1	0	1	0	0	0	0	0	0	0	0	0	0	0	3	0	0	11473
969	47.5	116	64	34	43.7	1.1	19.5	1.1	82752	100000	1.1	0	26	55	153	23.5	123	78	93	0	0	0	0	10	50	0	0	0	0	0	0	0	0	0	0	0	0	0	0	0	0	0	0	0	0	0	11475
970	44.5	131	63	39.7	51.2	0.95	8.15	0.68	42989	100000	0.95	0	27	55	153	23.5	120	79	92.67	0	0	0	1	10	50	0	0	0	0	0	0	0	0	0	0	0	0	0	0	1	0	0	0	0	0	1	11564
971	46.6	118	61	37	35.9	0.86	18.1	1.09	9506	100000	0.86	0	31	55	153	23.5	119	71	87	0	0	0	1	10	50	0	0	0	0	0	0	1	0	0	0	0	0	0	0	1	0	0	0	3	0	0	11746
972	58	110	65		31.5	1.01	51.2	2.6	4873	100000	1.01	1	25	72	153	30.76	122	91	101.33	0	0	0	0	9.5	50	0	0	0	0	0	1	0	0	0	0	0	0	0	0	0	0	0	2	0	4	0	11763
973	52.9	119	64.5	36	35.1	0.9	24.1	1.66	4943	100000	0.9	0	31	65	153	27.77	117	72	87	0	0	0	0	10	50	0	0	0	0	0	0	0	0	0	0	0	0	0	0	0	0	0	0	3	3	0	11985
974	51.3	112		33	23.9	0.68	20.1	1.01	2140	37121	0.68	0	26	68	153	29.05	120	65	83.33	0	0	0	0	7.5	50	0	0	0	0	0	0	0	0	0	0	0	0	0	0	0	0	0	0	0	3	0	12027
975	42.5	121	69	36	35.8	0.77	53.6	3.41	1585	100000	0.77	1	29	53	153	22.64	126	71	89.33	0	0	0	0	10	50	0	0	0	0	0	0	0	0	0	0	0	0	0	0	1	0	0	0	0	0	0	12293
976	53.5	127		40	32.3	0.73	16	1.41	469	100000	0.73	0	33	72	153	30.76	108	60	76	0	0	1	0	10	50	0	0	0	0	0	1	0	0	1	0	0	0	0	0	1	0	0	0	3	4	0	12490
977	50	118			16.9	0.42	15.8	1	87	2667	0.42	0	34	62	153	26.49				0	0	1	0	10	50	0	0	0	0	0	0	0	0	0	0	0	0	0	0	0	0	0	0	3	3	0	12877
978	45	122	52	36	26.9	0.59	12.4	0.84	6782	100000	0.59	0	26	59	153	25.2	126	64	84.67	0	0	0	1	10	50	0	0	0	1	0	0	0	0	1	0	0	0	0	0	0	0	0	0	0	3	0	13224
979	61	117	45		43.6	1.29	13.4	0.96	100000	100000	1.29	0	21	73	153	31.18				0	0	1	1	10	49	0	0	0	0	0	0	0	0	0	0	0	0	0	1	0	0	0	0	1	4	0	13236
980	59.4	119	46	37	45	1.26	21.7	1.65	12885	100000	1.26	0	34	72	153	30.76	102	69	80	0	0	0	1	10	50	0	0	0	0	0	0	0	1	0	0	0	0	0	0	1	0	0	0	3	4	0	13248
981	54	119	62	35	35.3	0.92	18.8	1.32	25088	100000	0.92	0	31	59	153	25.2	126	72	90	0	0	0	0	10	50	0	0	0	0	1	0	1	0	0	0	0	0	0	0	0	0	0	0	3	3	0	13712
982	62	118	55	18	31.6	0.93	6.13	0.46	22201	100000	0.93	0	31	68	153	29.05	142	94	110	0	0	0	0	10	50	0	1	1	0	0	0	1	0	0	0	0	0	0	0	0	0	0	0	3	3	0	13739
983	46	117	67	34	42.6	1.03	37.6	2.17	2027	100000	1.03	0	28	63	153	26.91	131	75	93.67	0	0	0	0	10	50	0	0	0	0	0	1	0	0	1	0	0	0	0	0	0	0	0	0	0	3	0	13854
984	60.3	116	71		23.6	0.7	9.24	0.63	18681	100000	0.7	0	28	74	153	31.61	125	75	91.67	0	0	1	0	10	50	0	0	0	0	0	1	0	0	0	0	0	0	0	0	1	0	0	0	0	4	0	14344
985	41	121	56	40	48.6	1.03	68.3	4.25	4972	100000	1.03	1	30	53	153	22.64	118	82	94	0	0	0	1	10	50	0	0	0	0	0	0	0	0	1	0	0	0	0	0	0	0	0	0	3	0	0	14351
986	49	111	52	35	25.8	0.72	17.7	0.82	11724	100000	0.72	0	27	59	153	25.2	125	76	92.33	0	0	0	1	9	50	0	0	0	0	0	0	0	0	0	0	0	0	0	0	1	0	0	0	0	3	0	14380
987	48.5	114	61	36	34.6	0.92	15.3	0.8	31538	100000	0.92	0	28	62	153	26.49	99	76	83.67	0	0	1	0	10	50	0	0	0	0	0	0	0	0	1	0	0	0	0	0	1	0	0	0	0	3	0	14733
988	46.9	121	65	34	21.9	0.5	19.3	1.31	1809	100000	0.5	0	21	62	153	26.49	120	60	80	0	0	1	1	10	50	0	0	0	0	0	1	0	0	1	0	0	0	0	0	0	1	0	0	1	3	0	15493
989	51.3	115	56	36	44.9	1.21	18.8	1.08	4246	100000	1.21	0	31	67	153	28.62	120	65	83.33	0	0	0	1	10	50	0	0	0	0	0	0	0	0	0	1	0	0	0	0	0	0	0	0	3	3	0	15567
990	48.6	123	62	40	38.7	0.88	4.41	0.32	4101	496	0.88	0	31	59	153	25.2	120	65	83.33	0	0	1	0	10	50	0	0	0	0	0	0	0	0	0	0	0	0	0	0	1	0	0	0	3	3	0	15816
991	46.5	129	74	40	40	0.79	15.3	1.27	3239	100000	0.79	0	28	59	153	25.2	128	81	96.67	0	0	0	0	10	50	0	0	0	0	0	0	0	0	0	0	0	0	0	0	1	0	0	0	0	3	0	15835
992	41	110		34	43.6	1.12	23.7	0.93	7330	64828	1.12	0	28	56	153	23.92	108	69	82	0	0	0	0	10	50	0	0	0	0	0	0	0	0	0	0	0	0	0	0	0	0	0	0	0	0	0	15868
993	53.9	115	49	33.7	24.8	0.69	7.27	0.43	21905	16101	0.69	0	31	67	153	28.62	127	82	97	0	0	0	0	9.5	50	0	0	0	0	0	0	0	0	0	0	0	0	0	0	1	0	0	0	3	3	0	15961
994	50.4	129	73		38.9	0.81	11.9	1.04	2365	42024	0.81	0	29	63	153	26.91	122	91	101.33	0	0	0	1	10	50	0	0	0	0	0	1	0	0	1	0	0	0	0	0	0	0	0	0	0	3	0	16009
995	42	117	55	34	54.1	1.24	20.4	1.11	82706	100000	1.24	0	25	49	153	20.93	96	70	78.67	0	0	1	0	10	48	0	0	0	0	0	0	0	0	0	0	0	0	0	0	0	0	0	0	0	0	0	16230
996	48.1	121	52	39	56.9	1.33	16.3	1.12	14391	100000	1.33	0	29	56	153	23.92	97	67	77	0	0	0	0	10	50	0	0	0	0	1	0	0	0	0	0	0	0	0	0	0	0	0	0	0	0	0	16448
997	62	121	54	38	31.1	0.87	6.26	0.53	28737	100000	0.87	0	32	71	153	30.33	128	82	97.33	0	0	0	0	10	50	0	0	0	0	0	0	0	0	0	0	0	0	0	0	0	0	0	1	3	4	0	17102
998	46	117	51	39	48.1	1.17	34	1.96	958	100000	1.17	0	28	60	153	25.63	121	77	91.67	0	0	0	1	10	50	0	0	0	0	0	1	0	0	0	1	0	1	0	0	0	0	0	0	0	3	0	17158
999	46.9	115	65		34.2	0.87	20.9	1.12	2231	100000	0.87	0	24	66	153	28.19	121	74	89.67	0	0	0	0	10	50	0	0	0	0	0	0	0	0	0	0	0	0	0	0	0	0	0	0	1	3	0	17197
1000	49	117	71	37	54.4	1.38	15.5	0.93	9481	60764	1.38	0	30	62	153	26.49	124	78	93.33	0	0	0	1	10	50	0	0	0	0	0	1	0	0	1	0	0	0	0	0	0	0	0	0	3	3	0	17205
1001	51	116	72	35	71.7	1.9	41.7	2.48	16922	100000	1.9	0	29	62	153	26.49	125	85	98.33	0	0	0	0	10	50	0	0	0	0	0	0	0	0	1	0	0	0	0	0	0	0	0	0	0	3	0	17696
1002	43	121		37	39.4	0.85	16.8	1.07	2976	55666	0.85	0	28	59	153	25.2	114	69	84	0	0	1	1	10	50	0	0	0	0	0	0	0	1	1	0	0	0	0	0	0	0	0	0	0	3	2	17781
1003	46	122		40	104	2.32	20.6	1.42	12041	100000	2.32	0	26	55	153	23.5	128	68	88	0	0	0	0	10	50	0	0	0	0	0	0	1	0	1	0	0	0	0	0	1	0	0	0	0	0	0	17800
1004	46.3	115	53	34	38.6	0.97	17.8	0.95	86654	100000	0.97	0	22	62	153	26.49	107	72	83.67	0	0	0	1	10	50	0	0	0	0	1	0	0	1	1	0	0	0	0	0	0	0	0	0	1	3	0	17937
1005	51	112	59	34	47.9	1.36	77	3.86	1897	100000	1.36	1	32	58	153	24.78	113	78	89.67	0	0	1	1	10	48	0	0	0	0	0	0	0	0	0	0	0	0	0	0	0	0	0	0	3	0	0	17984
1006	45	120	68	38	40.7	0.92	41	2.61	4269	100000	0.92	1	28	55	153	23.5	136	75	95.33	0	0	0	1	10	50	0	0	0	0	0	0	0	0	0	0	0	0	0	0	0	0	0	0	0	0	0	18124
1007	50	120	62.4	37	72.6	1.77	11.7	0.8	100000	100000	1.77	0	28	58	153	24.78	103	76	85	0	0	1	1	10	50	0	0	0	0	0	0	0	1	1	0	0	0	0	0	0	0	0	0	0	0	2	18138
1008	52.5	119	51	38	34.5	0.88	22.1	1.51	1907	100000	0.88	0	27	70	153	29.9	122	80	94	0	0	1	1	10	48	0	0	0	0	0	0	0	0	0	0	0	0	0	0	0	1	0	0	0	3	0	18161
1009	49.5	122	65	37	48.2	1.12	40.5	2.95	8217	100000	1.12	1	30	55	153	23.5	99	69	79	0	0	0	1	10	50	0	0	0	1	0	1	0	1	1	0	0	0	0	0	1	0	0	0	3	0	0	18163
1010	59.5	118	46	33.7	44	1.26	19.6	1.43	823	18707	1.26	0	33	69	153	29.48	125	88	100.33	0	0	1	1	10	50	0	0	0	0	0	0	0	0	0	0	0	0	0	0	1	0	0	0	3	3	0	18202
1011	52.7	114	52		31.6	0.88	20.7	1.16	13496	100000	0.88	0	30	68	153	29.05	122	67	85.33	0	0	1	1	10	50	0	0	0	0	0	0	0	0	0	0	0	0	0	0	0	0	0	0	3	3	0	18366
1012	47	119	51		53.1	1.26	33	2.09	1466	100000	1.26	0	27	60	153	25.63	120	60	80	0	1	0	0	10	50	0	0	0	0	0	0	0	1	1	0	0	0	0	0	0	0	0	0	0	3	0	18481
1013	44.4	117	49	36	31.7	0.75	20.6	1.16	1945	50589	0.75	0	27	55	153	23.5	116	65	82	0	0	0	0	10	48	0	0	0	0	0	0	0	0	1	0	0	0	0	0	0	0	0	1	0	0	0	18798
1014	47	121	58	38	48.6	1.12	8.34	0.56	54116	100000	1.12	0	29	62	153	26.49	112	65	80.67	0	0	0	1	10	50	0	0	0	0	0	0	0	0	1	0	0	0	0	0	1	0	0	0	0	3	0	18865
1015	54	123	54.1	37	44.9	1.09	10.4	0.83	24472	100000	1.09	0	25	59	153	25.2	123	70	87.67	0	0	0	1	10	50	0	0	0	0	0	1	0	0	0	0	0	0	0	0	1	0	0	0	0	3	0	18903
1016	46.7	120	55	39	63.4	1.48	12.6	0.82	100000	100000	1.48	0	23	61	153	26.06	117	72	87	0	0	1	0	10	48	0	0	0	0	0	1	0	1	0	0	0	0	0	0	0	0	0	0	1	3	0	18908
1017	44.4	114		35	80.9	2.03	74	3.68	430	98790	2.03	1	29	59	153	25.2	132	82	98.67	0	0	0	0	10	50	0	0	0	0	0	0	0	0	0	0	0	0	0	0	1	0	0	0	0	3	0	19080
1018	41.9	119	51	38	59.5	1.32	13.8	0.81	100000	100000	1.32	0	29	49	153	20.93	113	74	87	0	0	0	0	10	50	0	0	0	0	0	0	0	0	0	1	0	0	0	0	0	0	0	0	0	0	0	19614
1019	55.6	122	72	38	20.2	0.51	17	1.35	2531	100000	0.51	0	26	65	153	27.77	110	70	83.33	0	0	1	0	10	49	0	1	1	0	0	1	0	0	0	0	0	0	0	0	1	0	0	0	0	3	0	19667
1020	42.8	116	62	34	37.1	0.88	9.52	0.5	57900	100000	0.88	0	29	54	153	23.07	117	72	87	0	0	1	0	10	50	0	0	0	0	0	0	0	0	0	0	0	0	0	0	0	0	0	0	0	0	0	19917
1021	45	117	54	36	32	0.77	20	1.13	5665	100000	0.77	0	30	58	153	24.78	112	70	84	0	0	0	0	10	50	0	0	0	0	0	0	0	1	0	0	0	0	0	0	0	0	0	0	3	0	0	19939
1022	47	122	68	36	39.5	0.89	17.5	1.23	16190	100000	0.89	0	29	59	153	25.2	117	72	87	0	0	0	0	10	50	0	0	0	0	0	0	0	0	0	0	0	0	0	0	0	0	0	0	0	3	0	20107
1023	47	123	59	39	63.7	1.41	10.4	0.75	61678	100000	1.41	0	33	53	153	22.64	103	64	77	0	0	0	0	10	50	0	0	0	0	0	0	0	0	0	0	0	0	0	0	1	0	0	0	3	0	0	20134
1024	50	113	60	34	40.6	1.12	23.6	1.22	35841	100000	1.12	0	29	56	153	23.92	112	67	82	0	0	0	0	9	50	0	0	0	0	1	0	1	0	0	0	0	0	0	0	0	0	0	0	0	0	0	20237
1025	42.5	128	65	43	96	1.83	14.9	1.14	14261	100000	1.83	0	29	57	153	24.35	126	88	100.67	0	0	1	1	10	49	0	0	0	0	0	1	0	0	0	0	0	0	0	0	0	1	0	0	0	0	0	20277
1026	51	113		33	37.8	1.07	16	0.92	7746	68551	1.07	0	26	67	153	28.62	126	78	94	0	0	1	0	10	50	0	0	0	0	0	0	0	0	0	0	0	0	0	0	0	0	0	0	0	3	0	20412
1027	53.1	122		34	23.3	0.57	38.3	2.94	74	28021	0.57	1	30	67	153	28.62	132	58	82.67	0	0	0	0	10	50	0	0	0	0	0	0	0	0	0	0	0	0	0	0	0	0	0	0	3	3	0	20526
1028	48	114	55.6	36	26.5	0.7	10.5	0.55	9192	100000	0.7	0	29	61	153	26.06	98	74	82	0	0	0	0	10	50	0	0	0	0	0	0	0	0	0	0	0	0	0	0	0	0	0	0	0	3	0	20617
1029	62	108		32	27.5	0.96	14.7	0.72	10400	43292	0.96	0	23	72	153	30.76	106	75	85.33	0	0	0	0	10	50	0	0	0	0	0	0	0	0	0	1	0	1	0	0	0	0	0	0	1	4	0	20689
1030	41	124		41	60.7	1.22	18.1	1.23	5785	100000	1.22	0	25	50	153	21.36	112	67	82	0	0	0	0	10	50	0	0	0	0	0	0	1	0	0	0	0	0	0	0	1	0	0	0	0	0	0	20765
1031	44.4	121	64	39	45.6	1.01	12.2	0.79	56893	100000	1.01	0	26	55	153	23.5	112	67	82	0	0	0	0	10	50	0	0	0	0	0	0	0	0	0	0	0	0	0	0	0	0	0	0	0	0	0	20817
1032	51	117	63	35	39.1	1.02	33.8	2.1	5597	100000	1.02	0	30	62	153	26.49	107	68	81	0	0	0	1	10	50	0	0	0	0	0	0	0	0	1	0	0	0	0	0	0	0	0	0	3	3	0	20923
1033	50	113	53	37	33.2	0.91	11.2	0.57	56753	100000	0.91	0	30	63	153	26.91	85	69	74.33	0	0	1	1	10	50	0	0	0	0	0	0	0	0	0	0	0	0	0	0	0	1	0	0	3	3	0	21006
1034	50.5	122	46		27.3	0.65	16.1	1.21	1312	100000	0.65	0	30	62	153	26.49	121	82	95	0	0	0	1	10	50	0	0	0	0	0	0	0	1	0	0	0	0	0	0	0	0	0	0	3	3	0	21109
1035	51.4	118	54	39	43.2	1.11	16.9	1.09	7954	100000	1.11	0	30	59	153	25.2	142	87	105.33	0	0	1	1	10	50	0	1	1	0	0	0	1	1	1	0	0	0	0	0	1	0	0	0	3	3	0	21281
1036	48	121		38	56.3	1.32	13.6	0.95	9632	70202	1.32	0	28	59	153	25.2	114	75	88	0	0	0	1	10	50	0	0	0	0	0	0	0	0	1	0	0	0	0	0	0	1	0	0	0	3	0	21338
1037	55.6	124	69	40	58	1.42	13.2	1.11	17548	100000	1.42	0	32	63	153	26.91	120	70	86.67	0	0	1	1	9.33	50	0	0	0	0	0	1	0	0	0	0	0	0	0	0	0	0	0	0	3	3	0	21361
1038	55	117	52	35	40.4	1.11	11.7	0.77	100000	100000	1.11	0	29	65	153	27.77	108	65	79.33	0	0	0	1	10	50	0	0	0	0	0	0	0	0	0	1	0	0	0	0	0	0	0	0	0	3	0	21460
1039	41.7	117	53	34.7	41	0.94	18.3	0.99	5398	70605	0.94	0	24	49	153	20.93	115	56	75.67	0	0	0	1	10	50	0	0	0	0	0	0	0	0	0	0	0	0	0	0	1	0	0	0	1	0	0	21669
1040	46.4	125	63	39	38.9	0.82	11.7	0.88	8452	100000	0.82	0	32	60	153	25.63	106	78	87.33	0	0	0	0	10	50	0	0	0	0	0	0	0	0	0	1	0	0	0	0	0	0	0	0	3	3	0	21769
1041	62	118	69	39	41.7	1.23	16.3	1.24	4684	95468	1.23	0	29	77	153	32.89	113	60	77.67	0	0	1	1	10	52	0	0	0	0	0	0	1	0	0	0	2	0	0	0	0	0	0	2	0	4	0	22068
1042	46.3	139	68	38	60.1	1	12.2	1.19	5062	100000	1	0	25	54	153	23.07	125	78	93.67	0	0	1	0	10	44	0	0	0	0	0	1	0	0	0	0	0	0	0	0	0	0	0	1	0	0	1	22123
1043	54.5	118	53	34	21.4	0.57	4.89	0.33	20385	3715	0.57	0	30	64	153	27.34	113	75	87.67	0	0	0	0	10	48	0	0	0	1	0	0	0	1	0	0	0	0	0	0	0	0	0	0	3	3	0	22236
1044	51	116	56	31	21.5	0.57	13.3	0.79	6303	100000	0.57	0	21	64	153	27.34	126	81	96	0	0	1	0	10	49	0	0	0	0	0	0	0	0	0	0	0	0	0	0	0	0	0	0	1	3	0	22337
1045	42	115		29.2	49.7	1.18	29	1.5	3312	100000	1.18	0	26	56	153	23.92	114	76	88.67	0	0	1	0	10	50	0	0	0	0	0	0	0	0	1	0	0	0	0	0	1	0	0	0	0	0	0	22453
1046	51.6	119	61	36	30.7	0.78	31.8	2.15	2341	100000	0.78	0	33	63	153	26.91	111	67	81.67	0	0	1	1	10	50	0	0	0	0	0	0	0	0	0	0	0	0	0	0	0	0	0	0	3	3	0	22596
1047	44.6	118	64	39	61.1	1.43	11.8	0.69	100000	100000	1.43	0	25	67	153	28.62	113	83	93	0	0	1	0	10	50	0	0	0	0	0	0	0	0	1	0	0	0	0	0	0	1	0	0	0	3	0	22976
1048	59	113	71	21	38.8	1.2	14.6	0.86	36610	100000	1.2	0	24	74	153	31.61	127	86	99.67	0	0	0	1	10	50	0	0	0	0	0	0	0	1	1	0	0	0	0	0	1	0	0	0	1	4	0	23073
1049	63	125	66.3	39	32.2	0.85	32.2	3.13	3887	100000	0.85	1	25	69	153	29.48	113	82	92.33	0	0	1	0	10	50	0	0	0	0	0	1	1	0	0	0	0	0	0	0	0	0	0	0	0	3	0	23104
1050	41.3	117	49	35	52.6	1.2	6.67	0.35	100000	100000	1.2	0	29	46	153	19.65	132	82	98.67	0	0	1	1	10	45	0	0	0	0	0	0	0	0	1	0	0	0	0	0	1	1	0	1	0	0	1	23133
1051	53	112	65	32	27.2	0.79	41.6	2.15	2952	100000	0.79	0	28	63	153	26.91	112	70	84	0	0	0	0	10	50	0	0	0	0	0	0	0	0	0	0	0	0	0	0	0	0	0	0	0	3	0	23294
1052	54	111	46	41	36.8	1.11	5.39	0.27	18112	87271	1.11	0	31	66	153	28.19	118	68	84.67	0	0	1	1	10	50	0	0	0	0	0	1	0	0	0	0	0	0	0	0	1	0	0	0	3	3	0	23518
1053	44.5	120	62	39	34.6	0.78	9.02	0.57	28250	100000	0.78	0	30	58	153	24.78	119	70	86.33	0	0	1	1	10	50	0	0	0	0	0	0	0	1	0	0	0	0	0	0	0	0	0	0	3	0	0	23636
1054	45.8	121	58	36	74.7	1.69	10.9	0.72	100000	100000	1.69	0	24	57	153	24.35	110	75	86.67	0	0	0	0	10	47	0	0	0	0	0	0	1	1	0	0	0	0	0	0	1	1	1	1	1	0	0	23717
1055	54.5	116	65	37	29.4	0.81	10.9	0.68	23896	100000	0.81	0	28	66	153	28.19	102	67	78.67	0	0	0	1	10	50	0	0	0	0	0	0	0	0	0	1	0	0	0	0	0	0	0	0	0	3	0	23753
1056	55	121	60	37	30.8	0.79	8.98	0.68	5518	22881	0.79	0	27	71	153	30.33	101	77	85	0	0	0	0	9	50	0	0	0	0	0	0	0	0	0	0	0	0	0	0	0	0	0	0	0	4	0	23874
1057	61.1	121	68	35	46.3	1.28	15.9	1.33	9911	100000	1.28	0	31	65	153	27.77	117	86	96.33	0	0	1	0	10	48	1	1	1	0	0	1	1	0	0	0	0	0	0	0	0	0	1	1	3	3	0	23934
1058	41	114	71		36.6	0.87	11	0.54	9970	100000	0.87	0	27	55	153	23.5	121	66	84.33	0	0	1	0	10	50	0	0	0	0	0	0	0	0	0	0	0	0	0	0	0	0	0	0	0	0	2	23965
1059	60	127	78	37	34.6	0.85	32.4	3.16	850	100000	0.85	1	30	74	153	31.61	122	70	87.33	0	0	1	0	10	49	0	0	0	0	0	1	0	0	0	0	0	0	0	0	0	0	0	0	3	4	1	23996
1060	50	112	51	34	25.1	0.7	14.1	0.69	15990	100000	0.7	0	32	66	153	28.19	117	73	87.67	0	0	0	0	10	50	0	0	0	0	0	0	0	0	0	0	0	0	0	0	0	0	0	0	3	3	0	24017
1061	51	120	54	36	38.8	0.96	16.4	1.14	52166	100000	0.96	0	22	68	153	29.05	108	58	74.67	0	0	0	1	10	50	0	0	0	0	0	0	0	0	0	0	0	0	0	0	0	0	0	0	1	3	0	24099
1062	50.7	116	58		25.5	0.67	32.7	1.94	1714	100000	0.67	0	24	60	153	25.63	106	70	82	0	0	0	1	10	50	0	0	0	0	0	1	0	0	0	0	0	0	0	0	0	0	0	0	1	3	0	24138
1063	50	114	53	32	32.7	0.88	10.5	0.56	84983	100000	0.88	0	29	59	153	25.2	99	60	73	0	0	0	1	10	50	0	0	0	0	0	0	0	0	0	0	0	0	0	0	0	0	0	0	0	3	0	24216
1064	48	117	59	36	32.2	0.8	18.1	1.07	3070	100000	0.8	0	27	57	153	24.35	110	68	82	0	0	0	0	10	50	0	0	0	0	0	0	0	0	0	0	0	0	0	0	0	0	0	0	0	0	0	24260
1065	47.5	123	55	41	36.4	0.81	42.8	3.12	679	100000	0.81	1	27	59	153	25.2	112	65	80.67	0	0	0	0	9	50	0	0	0	0	0	0	0	0	0	0	0	0	0	0	0	0	0	0	0	3	0	24265
1066	45	125		35	48.1	1	16.8	1.25	3185	85990	1	0	28	57	153	24.35	119	76	90.33	0	0	0	1	10	50	0	0	0	0	0	0	0	0	0	0	0	0	0	0	0	0	0	0	0	0	0	24316
1067	49.5	122	57	37	38.2	0.89	13.1	0.95	3771	100000	0.89	0	27	65	153	27.77	111	74	86.33	0	0	0	1	10	50	0	0	0	0	0	0	0	1	0	1	0	0	0	0	0	0	0	0	0	3	0	24374
1068	61.7	117		35	42.5	1.27	23.6	1.72	2738	100000	1.27	0	26	73	153	31.18	122	78	92.67	0	0	0	0	10	50	0	0	0	0	0	0	0	0	1	0	0	0	0	0	0	0	0	0	0	4	0	24699
1069	66.1	111	49	35	34.7	1.22	9.44	0.56	100000	100000	1.22	0	32	76	153	32.47	125	78	93.67	0	0	0	1	10	50	0	0	0	0	0	0	1	0	0	0	0	1	0	0	0	2	0	2	3	4	0	24758
1070	49	119		39	45.3	1.12	21.3	1.42	3828	100000	1.12	0	23	60	153	25.63	129	77	94.33	0	0	0	1	10	50	0	0	0	0	0	0	0	0	0	0	0	0	0	0	1	0	0	0	1	3	0	24918
1071	49.5	119	67	35	41.1	1.01	9.64	0.63	47455	100000	1.01	0	27	63	153	26.91	110	69	82.67	0	0	1	0	10	50	0	0	0	0	0	0	0	0	0	1	0	0	0	0	1	0	0	0	0	3	0	24973
1072	47.5	126	68	41	48.7	1.03	5.47	0.43	25705	100000	1.03	0	33	56	153	23.92	95	62	73	0	0	0	1	10	50	0	0	0	0	0	0	1	1	0	0	0	0	0	0	0	0	0	0	3	0	0	24993
1073	55	124		37.7	38.6	0.94	7.26	0.62	8678	21315	0.94	0	29	69	153	29.48	120	70	86.67	0	0	1	0	10	50	0	0	0	0	0	0	0	0	0	0	0	0	0	1	1	0	0	0	0	3	0	25162
1074	55.7	115	60	34	33.8	0.97	12.7	0.77	40554	100000	0.97	0	32	68	153	29.05	112	65	80.67	0	0	0	0	10	50	0	0	0	0	0	0	0	0	0	0	0	0	0	0	1	0	0	0	3	3	0	25271
1075	47.2	118	57	38	34.3	0.83	14.7	0.89	41234	100000	0.83	0	28	57	153	24.35	97	64	75	0	0	0	0	10	50	0	0	0	0	0	0	0	0	0	0	0	0	0	0	0	0	0	0	0	0	0	25278
1076	45	120	52.2		55.6	1.27	25.9	1.66	1597	100000	1.27	0	28	58	153	24.78	116	65	82	0	0	1	0	10	50	0	0	0	0	0	0	0	0	0	0	0	0	0	0	0	0	0	0	0	0	0	25487
1077	45	120	52.2		55.6	1.27	25.9	1.66	1597	100000	1.27	0	28	58	153	24.78	116	65	82	0	0	1	0	10	50	0	0	0	0	0	0	0	0	0	0	0	0	0	0	0	0	0	0	0	0	0	25487
1078	45.5	117	60.5		31.9	0.78	32.9	1.94	1724	100000	0.78	0	24	59	153	25.2	119	79	92.33	0	0	0	1	10	50	0	0	0	0	0	0	0	0	0	1	0	0	0	0	0	0	0	0	1	3	0	25686
1079	47.5	122	71	39	68.9	1.57	41.7	2.95	8999	100000	1.57	1	27	63	153	26.91	103	56	71.67	0	0	1	0	10	50	0	0	0	0	0	1	0	0	0	0	0	0	0	0	1	0	0	0	0	3	0	25839
1080	46.5	115	64	39	55.8	1.42	42	2.24	3691	100000	1.42	0	28	57	153	24.35	115	77	89.67	0	0	0	0	10	50	0	0	0	0	0	0	0	0	1	0	0	0	0	0	0	0	0	0	0	0	0	25899
1081	52	119	61	36	32.9	0.84	47.5	3.24	1078	100000	0.84	1	30	66	153	28.19	121	74	89.67	0	0	0	0	10	50	0	0	0	0	0	0	0	0	1	0	0	0	0	0	1	0	0	0	3	3	0	25977
1082	51.1	111	53		40.1	1.16	17.3	0.83	6589	100000	1.16	0	32	63	153	26.91	125	77	93	0	0	0	0	10	50	0	0	0	0	0	0	0	0	0	0	0	0	0	0	0	0	0	0	3	3	0	25983
1083	40.8	125	74.9	41	80	1.57	29.4	2.06	8410	100000	1.57	0	32	51	153	21.79	112	65	80.67	0	0	1	1	10	50	0	0	0	0	0	1	0	0	0	0	0	0	0	0	1	0	0	0	3	0	0	26086
1084	40.5	123	68	41.6	57.6	1.17	7.82	0.51	69129	100000	1.17	0	29	52	153	22.21	120	74	89.33	0	0	1	1	10	50	0	0	0	0	0	0	0	1	0	0	0	0	0	0	1	0	0	0	0	0	0	26216
1085	42.4	116	59.8	35	66.4	1.56	15	0.78	100000	100000	1.56	0	27	52	153	22.21	119	74	89	0	0	0	1	10	50	0	0	0	0	0	0	0	0	0	1	0	0	0	0	0	0	0	0	0	0	0	26235
1086	36	116	55		47.4	1.07	31	1.59	5547	100000	1.07	0	26	50	153	21.36	103	61	75	0	0	0	0	10	50	0	0	0	0	0	0	0	0	0	0	0	0	0	0	0	0	0	0	0	0	0	26322
1087	47	115	59	35	21.3	0.54	27.5	1.48	101	100000	0.54	0	26	60	153	25.63	120	74	89.33	0	0	0	0	10	50	0	0	0	0	0	0	0	1	0	0	0	0	0	0	1	0	0	0	0	3	0	26502
1088	72.7	124	75	39	25.9	0.78	8.14	0.89	16921	100000	0.78	0	28	80	153	34.17	121	76	91	0	0	1	1	10	49	0	0	0	0	0	0	1	0	0	0	0	0	0	0	0	0	0	0	0	4	0	26619
1089	53.5	115	67	36	35.7	0.99	22.9	1.36	294	3641	0.99	0	30	63	153	26.91	126	86	99.33	0	0	0	0	10	50	0	0	0	0	0	0	0	1	0	0	0	0	0	0	0	0	0	0	3	3	0	26689
1090	61.9	124		39	49.9	1.32	4.28	0.39	32553	8011	1.32	0	29	70	153	29.9	125	85	98.33	0	0	1	1	10	50	1	0	2	0	0	0	0	0	0	0	2	0	0	1	0	0	0	0	0	3	0	26759
1091	60.5	119	60	41	32.5	0.92	13.2	1.02	7312	100000	0.92	0	29	75	153	32.04	127	77	93.67	0	0	0	1	10	50	0	0	0	0	0	0	1	0	0	0	0	0	0	0	0	0	0	0	0	4	0	26776
1092	45	120		37	50.2	1.14	7.64	0.48	5044	3645	1.14	0	37	56	153	23.92	116	74	88	0	0	0	1	10	49	0	0	0	0	0	1	0	0	0	0	0	0	0	0	0	0	0	1	4	0	0	26786
1093	46	114	55	18	24.9	0.64	11.6	0.59	20342	100000	0.64	0	29	56	153	23.92	120	71	87.33	0	0	0	0	10	50	0	0	0	1	0	0	0	0	0	0	0	0	0	0	0	0	0	0	0	0	0	27025
1094	63	113	58	35	45.1	1.47	12.4	0.77	49432	100000	1.47	0	28	73	153	31.18	111	82	91.67	0	0	1	1	10	50	0	0	0	0	0	0	1	0	0	0	0	0	0	0	1	0	0	0	0	4	0	27174
1095	49.6	124	59	39	26.5	0.6	13.7	1.06	3523	100000	0.6	0	29	65	153	27.77	136	100	112	0	0	0	1	10	50	0	1	1	0	0	0	0	0	0	0	0	0	0	0	0	0	0	0	0	3	0	27197
1096	46	116	66	36	35.5	0.88	14.3	0.79	13925	100000	0.88	0	24	56	153	23.92	103	79	87	0	0	0	1	10	50	0	0	0	0	0	0	0	0	0	0	0	0	0	0	1	0	0	0	1	0	0	27209
1097	61.9	126	65	41	23.2	0.59	8.42	0.82	11366	100000	0.59	0	27	76	153	32.47	122	84	96.67	0	0	1	1	10	50	0	0	0	0	0	0	0	0	0	0	0	0	0	0	1	2	0	0	0	4	0	27594
1098	56.3	114		35	32.3	0.95	13.9	0.82	36285	100000	0.95	0	26	72	153	30.76	119	75	89.67	0	0	0	1	10	48	0	0	0	0	0	0	0	1	0	0	0	0	0	0	0	0	0	0	0	4	0	27628
1099	54	114	55	34	28.8	0.82	12.8	0.73	27275	100000	0.82	0	29	59	153	25.2	104	69	80.67	0	0	0	1	10	50	0	0	0	0	0	0	0	0	0	1	0	0	0	0	0	0	0	0	0	3	0	27631
1100	44	116	62	21	91.7	2.21	61.6	3.31	2224	100000	2.21	1	29	60	153	25.63	129	70	89.67	0	0	0	1	10	50	0	0	0	0	0	1	0	1	1	0	0	0	0	0	1	0	0	0	0	3	0	27805
1101	62.5	128		39	39.5	0.98	18.1	1.87	1335	100000	0.98	0	25	77	153	32.89	141	91	107.67	0	0	1	0	10	50	1	0	2	0	0	0	1	0	0	0	0	0	0	0	0	0	0	0	0	4	0	27843
1102	54.5	115	66		34.5	0.99	42.4	2.75	2706	100000	0.99	1	28	64	153	27.34	115	78	90.33	0	0	1	0	10	50	0	0	0	0	0	1	0	0	1	0	0	0	0	0	1	0	0	0	0	3	0	27894
1103	53	113	52	33	30.5	0.87	52.8	2.85	174	57535	0.87	1	32	65	153	27.77	114	68	83.33	0	0	0	0	10	50	0	0	0	0	1	0	0	0	1	0	0	0	0	0	1	0	0	0	3	3	0	27991
1104	51	124		40	48.5	1.11	9.45	0.74	11942	46741	1.11	0	27	60	153	25.63	125	86	99	0	0	0	1	10	48	0	0	0	0	0	0	0	0	0	0	0	0	0	0	0	0	0	1	0	3	0	28497
1105	54.1	120	62	38	68	1.75	26.9	1.96	12112	100000	1.75	0	29	65	153	27.77	107	86	93	0	0	0	1	10	50	0	0	0	0	0	0	0	0	0	0	0	0	0	0	0	0	0	0	0	3	0	28564
1106	41.6	122		36	31.6	0.65	17.5	1.11	846	20317	0.65	0	32	51	153	21.79	109	69	82.33	0	0	0	0	10	50	0	0	0	0	0	0	0	0	0	0	0	0	0	0	1	0	0	0	3	0	0	28942
1107	62.5	121	60	36	32.1	0.9	10.4	0.89	5829	100000	0.9	0	32	73	153	31.18	130	79	96	0	0	0	1	10	50	0	0	0	0	0	0	0	0	0	0	0	0	0	0	0	0	0	0	3	4	0	29169
1108	50	119	54	35	57.4	1.42	25.8	1.7	2596	100000	1.42	0	30	65	153	27.77	91	52	65	0	0	1	0	10	50	0	0	0	0	0	0	0	1	0	0	0	0	0	0	0	0	0	0	3	3	0	29248
1109	64	117	65	37	23.7	0.73	11.9	0.89	20748	100000	0.73	0	28	77	153	32.89	127	81	96.33	0	0	1	1	10	50	0	0	0	0	1	1	0	0	0	0	0	0	0	0	1	0	0	0	0	4	0	29414
1110	49.5	112		37	28.5	0.79	10.5	0.51	6492	9038	0.79	0	30	64	153	27.34	127	81	96.33	0	0	1	1	9.67	50	0	0	0	0	0	0	0	0	0	1	0	0	0	0	0	1	0	0	3	3	0	30011
1111	48	118	67		27.9	0.68	15.7	0.97	6798	100000	0.68	0	29	59	153	25.2	125	65	85	0	0	0	1	10	50	0	0	0	0	0	0	0	0	0	0	0	0	0	0	0	0	0	0	0	3	0	30023
1112	49	130	78.2	42	43.8	0.88	8.22	0.72	6281	100000	0.88	0	29	62	153	26.49	118	72	87.33	0	0	0	1	10	50	0	0	0	1	0	0	0	1	0	0	0	0	0	0	0	1	0	0	0	3	0	30051
1113	69.2	120	61	40	44.1	1.37	38.2	3.49	540	100000	1.37	1	29	74	153	31.61	144	92	109.33	0	0	1	0	9	50	1	0	2	0	0	0	0	0	0	0	0	0	0	0	0	0	0	0	0	4	0	30110
1114	60	109		31	15.3	0.51	19.1	0.95	1001	14908	0.51	0	27	73	153	31.18	125	95	105	0	0	0	1	10	50	0	1	1	0	0	1	0	1	0	1	0	0	0	0	0	0	0	0	0	4	0	30123
1115	48	120	68.4	39	43.9	1.04	13.5	0.9	4093	34110	1.04	0	32	58	153	24.78	122	76	91.33	0	0	0	1	10	50	0	0	0	0	0	0	1	0	0	0	0	0	0	0	1	0	0	0	3	0	0	30174
1116	50	121	66	38	36.1	0.86	15.2	1.08	23227	100000	0.86	0	28	63	153	26.91	121	76	91	0	0	0	1	10	50	0	0	0	0	0	0	0	0	1	0	0	0	0	0	0	0	0	0	0	3	0	30192
1117	59.4	115	38		18.9	0.57	9.18	0.59	2303	47170	0.57	0	26	74	153	31.61	112	65	80.67	0	0	1	1	10	50	0	0	0	0	0	0	0	1	0	0	0	0	0	0	0	0	0	0	0	4	0	30324
1118	61.7	122		39	28.8	0.79	3.45	0.3	6023	1029	0.79	0	33	67	153	28.62	132	80	97.33	0	0	0	0	10	50	0	0	0	0	0	0	1	0	0	1	0	1	0	0	1	0	0	0	3	3	0	30330
1119	54.3	120	58	35.2	36.6	0.94	6.64	0.48	94234	100000	0.94	0	24	68	153	29.05	124	68	86.67	0	0	0	1	10	50	0	0	0	0	0	0	0	0	0	1	0	0	0	0	0	0	0	0	1	3	0	30334
1120	60	123	68	39	26.4	0.69	31.6	2.78	6269	100000	0.69	1	24	69	153	29.48	125	85	98.33	0	0	1	0	10	50	0	0	0	0	0	0	0	0	0	0	0	0	0	0	0	1	0	0	1	3	0	30345
1121	44	121	60	37	38.2	0.84	21.3	1.38	16301	100000	0.84	0	27	77	153	32.89	121	88	99	0	0	0	0	10	50	0	0	0	0	0	0	0	0	0	1	0	0	0	0	1	2	0	0	0	4	0	30491
1122	48.9	122	69		36.5	0.84	11.3	0.81	5070	100000	0.84	0	31	57	153	24.35	108	76	86.67	0	0	1	0	10	50	0	0	0	0	0	0	0	0	0	0	0	0	0	0	1	0	0	0	3	0	0	30558
1123	52.8	121	65	40	36.9	0.91	16	1.18	46705	100000	0.91	0	28	61	153	26.06	116	78	90.67	0	0	1	0	10	50	0	0	0	0	0	0	0	0	0	0	0	0	0	0	0	0	0	0	0	3	0	30616
1124	48.2	125	72	38	60.4	1.31	6.72	0.52	46389	100000	1.31	0	29	60	153	25.63	132	79	96.67	0	0	1	1	10	50	0	0	0	0	0	0	0	1	0	0	0	0	0	0	1	0	0	0	0	3	0	30884
1125	46.9	117	53	35	42	1.03	25.3	1.48	5662	100000	1.03	0	32	75	153	32.04	120	66	84	0	0	0	0	10	50	0	0	0	0	0	1	0	0	0	0	0	0	0	0	0	0	0	0	3	4	0	30947
1126	76.8	107	60	32	17.6	0.75	53.4	3.13	62	64085	0.75	1	29	84	153	35.88	131	102	111.67	0	0	1	1	10	48	0	1	1	0	0	1	0	0	0	0	0	0	0	0	0	0	0	0	0	4	0	31112
1127	47	114	67		45.5	1.18	9.12	0.47	22757	100000	1.18	0	26	61	153	26.06	109	77	87.67	0	0	0	0	10	50	0	0	0	0	0	0	0	0	0	0	0	0	0	0	1	0	0	0	0	3	0	31331
1128	68	127	68	33	31.4	0.85	9.81	1.08	17868	100000	0.85	0	24	84	153	35.88	110	68	82	0	0	0	1	10	50	0	0	0	0	0	0	0	1	1	0	0	0	0	0	1	0	0	0	1	4	0	31363
1129	42.7	117	68	36	61.5	1.43	43.2	2.37	740	91902	1.43	0	32	54	153	23.07	112	63	79.33	0	0	0	0	10	50	0	0	0	0	0	1	0	0	1	0	0	0	0	0	0	0	0	1	3	0	0	31636
1130	51	112		33	48.1	1.39	71.7	4.02	91	47764	1.39	1	34	67	153	28.62	121	72	88.33	0	0	0	1	10	50	0	0	0	0	0	0	0	0	0	1	0	0	0	0	1	2	0	0	3	3	0	31651
1131	54.4	111	53	32	28.1	0.85	26.1	1.31	12789	100000	0.85	0	30	67	153	28.62	123	78	93	0	0	1	0	10	50	0	0	0	0	0	0	0	0	1	0	0	0	0	0	0	0	0	0	3	3	0	32011
1132	49.5	115	58	33	26.7	0.7	10.6	0.59	33923	100000	0.7	0	23	63	153	26.91	120	79	92.67	0	0	0	1	10	50	0	0	0	0	0	0	0	1	0	0	0	0	0	0	1	0	0	0	1	3	0	32553
1133	55.2	118	66	35.3	32	0.86	14.4	0.99	14714	100000	0.86	0	29	62	153	26.49	99	72	81	0	0	0	0	10	50	0	0	0	0	0	0	1	0	0	0	0	0	0	0	0	0	0	0	0	3	0	32594
1134	53.2	120	69	39	53.7	1.36	22.8	1.64	35230	100000	1.36	0	30	62	153	26.49	107	62	77	0	0	0	0	10	50	0	0	0	0	0	0	0	0	0	1	0	1	0	0	0	0	0	0	3	3	0	32598
1135	51.5	121	56.3	37	34.1	0.83	8.06	0.58	34323	100000	0.83	0	31	61	153	26.06	112	66	81.33	0	0	1	0	10	50	0	0	0	0	0	1	0	0	1	0	0	0	0	1	0	1	0	0	3	3	0	32723
1136	42	115	56	38	46.1	1.1	20.8	1.04	96005	100000	1.1	0	27	57	153	24.35	110	69	82.67	0	0	1	0	10	50	0	0	0	0	0	1	0	0	0	0	0	0	0	0	0	0	0	0	0	0	0	32909
1137	59	121	62	36	29.4	0.79	7.98	0.64	6471	100000	0.79	0	30	71	153	30.33	126	72	90	0	0	1	0	10	50	0	0	0	0	0	0	1	0	0	0	0	0	0	0	0	0	0	0	3	4	0	33056
1138	53.1	117	56	36	32.2	0.86	62	3.97	1222	100000	0.86	1	31	68	153	29.05	106	68	80.67	0	0	1	1	10	50	0	0	0	0	0	0	0	1	0	0	0	0	0	0	0	0	0	0	3	3	0	33099
1139	55	124		37	48.4	1.17	6.88	0.57	22593	30820	1.17	0	24	66	153	28.19	101	56	71	0	0	0	1	10	50	0	0	0	0	0	0	0	0	0	0	0	0	0	0	0	0	0	0	1	3	0	33603
1140	52	123	56	40	36	0.85	6.4	0.49	44666	100000	0.85	0	28	58	153	24.78	114	69	84	0	0	1	1	10	50	0	0	0	0	0	0	1	0	0	0	0	0	0	0	0	0	0	0	0	0	0	33628
1141	50.4	123		36	53.2	1.25	20.8	1.61	2193	100000	1.25	0	30	61	153	26.06	130	75	93.33	0	0	0	0	10	50	0	0	0	0	0	0	0	0	0	0	0	0	0	0	0	0	0	0	3	3	0	33720
1142	54	119	67		52.8	1.4	22.8	1.66	4197	100000	1.4	0	26	73	153	31.18	122	70	87.33	0	0	0	1	9	50	0	0	0	0	0	1	0	0	1	0	0	0	0	0	0	0	0	0	0	4	0	33823
1143	46.3	115	60	33	38.3	0.97	42.2	2.25	1281	100000	0.97	0	22	58	153	24.78	123	69	87	0	0	0	1	10	50	0	0	0	0	0	0	0	1	0	0	2	0	0	0	0	0	0	0	1	0	0	33877
1144	54.1	118	59	37	28.5	0.76	6.31	0.42	24815	100000	0.76	0	29	65	153	27.77	118	69	85.33	0	0	1	1	10	50	0	0	0	0	0	0	0	0	0	0	0	0	0	0	0	0	0	0	0	3	0	34068
1145	40.9	119		36	35	0.76	10.5	0.6	6756	18215	0.76	0	25	49	153	20.93	119	72	87.67	0	0	0	0	10	50	0	0	0	0	0	0	0	0	0	0	0	0	0	0	0	0	0	1	0	0	1	34201
1146	50.6	131	55	44	68	1.38	10.9	0.99	12379	100000	1.38	0	28	62	153	26.49	135	72	93	0	0	0	0	10	50	0	0	0	0	0	0	0	0	0	0	0	0	0	0	1	0	0	0	0	3	0	35003
1147	83.6	124	64.5	36	25.2	0.86	4.51	0.57	34627	100000	0.86	0	30	90	153	38.45	117	65	82.33	0	0	1	1	10	50	0	0	0	0	0	0	1	0	1	0	0	0	0	0	0	0	0	0	3	4	0	35483
1148	48.5	120	68	35	56.5	1.35	24.7	1.65	11187	100000	1.35	0	27	60	153	25.63	121	73	89	0	0	1	1	10	50	0	0	0	0	0	0	1	1	0	0	0	0	0	0	1	0	0	0	0	3	0	35718
1149	47	128	60		38.7	0.78	9.44	0.77	3994	100000	0.78	0	29	59	153	25.2	125	70	88.33	0	0	0	0	10	50	0	0	0	0	0	0	0	0	0	0	0	0	0	0	0	0	0	0	0	3	0	36020
1150	47	130			90.9	1.78	10.7	0.91	16617	59800	1.78	0	29	56	153	23.92	118	67	84	0	0	1	1	10	50	0	0	0	0	0	0	0	1	0	1	2	0	0	0	0	0	0	0	0	0	0	36266
1151	45.5	122		40	42.8	0.94	29.4	2.02	785	96273	0.94	0	29	52	153	22.21	125	73	90.33	0	0	0	0	10	50	0	0	0	0	0	0	0	0	0	0	0	0	0	0	1	0	0	0	0	0	0	36654
1152	68	120	63		30.7	0.93	9.46	0.86	5470	100000	0.93	0	32	73	153	31.18	114	69	84	0	0	1	0	10	50	0	0	0	0	0	0	1	0	0	0	0	0	0	0	0	0	0	0	3	4	0	36662
1153	55	115		33	32.6	0.94	14.2	0.93	3960	41286	0.94	0	30	65	153	27.77	117	69	85	0	0	1	0	9.67	50	0	0	0	0	1	0	1	1	0	0	0	0	0	0	0	0	0	0	3	3	0	36686
1154	52	117	55.8	36	39.4	1.04	10.1	0.63	100000	100000	1.04	0	21	71	153	30.33	113	78	89.67	0	0	1	0	9.33	50	0	0	0	0	0	1	1	0	0	0	0	0	0	0	1	0	0	0	1	4	0	36814
1155	39	119		36	51.9	1.12	26.1	1.49	3525	100000	1.12	0	22	45	153	19.22	96	68	77.33	0	0	1	0	10	48	0	0	0	0	0	1	0	0	0	1	0	0	0	0	1	1	0	0	1	0	2	36861
1156	52.9	116	63		42.9	1.19	8.68	0.56	15618	100000	1.19	0	29	64	153	27.34	119	70	86.33	0	0	0	0	10	50	0	0	0	0	0	0	0	0	0	0	0	0	0	0	1	0	0	0	0	3	0	37098
1157	55	121			32.3	0.82	6.57	0.5	3221	3939	0.82	0	35	62	153	26.49	126	89	101.33	0	0	1	1	10	49	0	1	1	0	0	0	1	0	0	0	0	0	0	0	0	0	0	0	4	3	0	37124
1158	44	122	59		59.2	1.28	35.5	2.37	9080	100000	1.28	0	25	57	153	24.35	105	82	89.67	0	0	1	1	10	50	0	0	0	0	0	0	0	0	0	0	0	0	0	0	0	1	0	0	0	0	0	37146
1159	59.7	112		33	29.6	0.94	24.6	1.4	1281	52563	0.94	0	32	76	153	32.47	123	69	87	0	0	0	0	9.5	50	0	0	0	0	0	0	1	0	0	0	0	0	0	0	1	0	0	0	3	4	0	37199
1160	52.5	120		37	54.2	1.36	30.5	2.17	1491	100000	1.36	0	28	58	153	24.78	101	55	70.33	0	0	1	1	10	50	0	0	0	0	0	0	0	0	0	0	0	0	0	0	0	0	0	0	0	0	0	37233
1161	53	118		39	44.1	1.16	101	6.73	56	60045	1.16	1	30	62	153	26.49	107	69	81.67	0	0	1	1	10	50	0	0	0	1	0	0	0	0	1	0	0	0	0	0	0	0	0	0	3	3	0	37368
1162	43.5	122		32	37.3	0.8	10.2	0.68	6255	24700	0.8	0	26	52	153	22.21	115	72	86.33	0	0	0	0	10	50	0	0	0	0	0	0	0	0	0	1	0	0	0	0	0	1	0	0	0	0	0	37706
1163	41.5	108		31	37.9	1.01	52.8	1.92	1265	100000	1.01	0	26	55	153	23.5	125	78	93.67	0	0	0	1	9	50	0	0	0	0	0	0	0	0	0	0	0	0	0	0	0	0	0	0	0	0	0	37748
1164	57	119	53		23.5	0.64	10.7	0.81	2754	100000	0.64	0	31	72	153	30.76	117	76	89.67	0	0	0	0	10	50	0	0	0	0	0	1	0	1	0	1	0	0	0	0	1	0	0	0	3	4	0	37755
1165	48.7	119	69		31.8	0.78	19.2	1.28	7750	100000	0.78	0	26	58	153	24.78	105	78	87	0	0	0	1	10	50	0	0	0	0	0	0	0	0	0	0	0	0	0	0	0	1	0	0	0	0	0	37787
1166	54.3	117	52	16	31.5	0.85	35.8	2.33	15263	100000	0.85	0	29	63	153	26.91	112	63	79.33	0	0	1	0	10	50	0	0	0	0	0	0	0	0	0	0	0	0	0	0	0	1	0	0	0	3	0	37823
1167	43.3	115	36	35	26	0.63	18.2	0.93	4384	100000	0.63	0	24	55	153	23.5	110	62	78	0	0	1	1	10	50	0	0	0	0	0	1	0	0	0	0	0	0	0	0	0	0	0	0	1	0	0	38111
1168	50.2	116	79		36	0.94	18.8	1.1	906	17162	0.94	0	36	64	153	27.34	107	62	77	0	0	0	1	10	50	0	0	0	0	0	0	0	0	0	0	0	0	0	0	0	0	0	0	4	3	0	38306
1169	47.4	122	69	37	39.3	0.89	10.1	0.71	35121	100000	0.89	0	28	60	153	25.63	105	76	85.67	0	0	0	0	10	50	0	0	0	0	0	0	0	0	0	0	0	0	0	0	1	0	0	0	0	3	0	38423
1170	69.9	118	52	38	70.5	2.29	10.5	0.9	100000	100000	2.29	0	27	70	153	29.9	134	66	88.67	0	0	0	1	10	50	0	0	0	0	0	0	0	0	1	0	0	0	0	0	0	0	0	0	0	3	0	38645
1171	53.4	116	61	35	41.7	1.14	19.2	1.18	64962	100000	1.14	0	27	64	153	27.34	102	54	70	0	0	1	0	10	50	0	0	0	0	0	0	0	0	0	0	0	0	0	0	1	0	0	0	0	3	0	38854
1172	46.6	123	61	37	48.2	1.06	17.2	1.24	28773	100000	1.06	0	27	59	153	25.2	122	70	87.33	0	0	0	1	10	50	0	0	0	0	0	0	0	0	0	1	0	0	0	0	0	0	0	0	0	3	0	38890
1173	52.5	119	55	35	30.6	0.78	25.3	1.73	14806	100000	0.78	0	26	66	153	28.19	103	64	77	0	0	0	0	10	50	0	0	0	0	0	0	0	0	0	0	0	0	0	0	0	0	0	0	0	3	0	38908
1174	46.4	111	56	17	36.5	0.99	19.3	0.86	20780	100000	0.99	0	29	58	153	24.78	122	80	94	0	0	0	0	10	50	0	0	0	0	0	1	0	0	1	0	0	1	0	0	0	0	0	1	0	0	0	39210
1175	52	119		36.7	32.1	0.83	11.2	0.79	5524	36316	0.83	0	26	64	153	27.34	122	77	92	0	0	0	1	10	50	0	0	0	0	0	0	0	0	0	0	0	0	0	0	1	0	0	0	0	3	0	39498
1176	54.5	116	67	38	35.5	0.98	11.2	0.7	8279	30275	0.98	0	29	68	153	29.05	124	76	92	0	0	1	1	10	50	0	0	0	0	0	0	0	0	0	0	0	0	0	0	0	0	0	0	0	3	0	39676
1177	48.2	113		33	16.7	0.45	11.1	0.61	1236	3912	0.45	0	27	62	153	26.49	116	74	88	0	0	0	0	10	50	0	0	0	0	0	0	0	0	0	0	0	0	0	0	1	0	0	0	0	3	0	40367
1178	50	123	52		28	0.65	31.8	2.44	392	100000	0.65	0	29	61	153	26.06	95	67	76.33	0	0	1	0	10	50	0	0	0	0	0	0	0	0	0	0	0	0	0	0	0	0	0	0	0	3	0	40639
1179	46.3	123		37	45.1	0.99	17.7	1.27	2564	72541	0.99	0	29	57	153	24.35				1	1	0	1	10	50	0	0	0	0	0	0	0	1	0	0	0	0	0	0	0	0	0	0	0	0	0	52
1180	40	120	67	36	36.5	0.77	22.1	1.31	701	26441	0.77	0	34	53	153	22.64				1	1	1	0	10	48	0	0	0	0	0	0	0	0	0	0	0	0	0	0	0	0	0	0	3	0	1	142
1181	48.2	127		41	47.6	1	15	1.22	2995	100000	1	0	31	58	153	24.78				1	0	0	1	10	49	0	0	0	0	0	0	0	1	0	0	0	0	0	0	1	0	0	0	3	0	1	879
1182	69.9	135		44	32.1	0.77	24.1	3.13	106	46946	0.77	1	31	75	153	32.04				1	1	1	1	10	50	0	0	0	0	0	0	0	0	0	0	0	0	0	0	0	0	0	0	3	4	0	1126
1183	42.5	107		30	29.1	0.8	29.7	1.04	2944	52552	0.8	0	26	61	153	26.06				1	0	0	0	10	50	0	0	0	0	0	0	0	0	0	0	0	0	0	0	0	0	0	0	0	3	0	1190
1184	45	115	68	34	27.9	0.69	7.18	0.37	45331	100000	0.69	0	25	55	153	23.5				1	1	1	0	10	49	0	0	0	0	0	0	0	0	0	0	0	0	0	0	0	0	0	0	0	0	0	1497
1185	48.5	124	69	36	25.3	0.56	8.23	0.62	1981	100000	0.56	0	31	62	153	26.49				1	1	1	1	10	50	0	0	0	0	0	0	0	0	1	0	0	0	0	0	0	0	0	0	3	3	0	1765
1186	49	121	57	38	47.8	1.13	8.42	0.58	51223	100000	1.13	0	33	60	153	25.63				1	0	1	1	10	50	0	0	0	0	0	0	1	0	0	1	0	0	0	0	0	0	0	0	3	3	0	1887
1187	50	123	73.7	37	31.3	0.72	20.2	1.53	2116	100000	0.72	0	31	61	153	26.06				1	1	1	1	10	50	0	0	0	0	0	0	1	0	0	0	0	0	0	0	0	0	0	0	3	3	0	1916
1188	44.3	119	67.3	38	33.6	0.77	15.8	0.96	14058	100000	0.77	0	30	58	153	24.78				1	0	1	1	10	50	0	0	0	0	0	0	0	0	0	1	0	0	0	0	0	0	0	0	3	0	0	2334
1189	51	127	59	40	78.2	1.71	28.1	2.39	6276	100000	1.71	0	29	60	153	25.63				1	1	1	1	10	50	0	0	0	0	0	0	0	0	0	0	0	0	0	0	0	0	0	0	0	3	0	2498
1190	57.6	119	68	37	26.3	0.72	17.4	1.29	2848	100000	0.72	0	30	63	153	26.91				1	1	1	0	10	50	0	0	0	0	0	0	1	0	0	1	0	0	0	0	0	0	0	0	3	3	0	2595
1191	50	118		34	28.2	0.71	23.1	1.47	735	41163	0.71	0	30	61	153	26.06				1	1	0	1	10	50	0	0	0	0	0	0	0	0	0	0	0	0	0	0	0	0	0	0	3	3	0	2983
1192	59.7	121	59	37	55	1.49	20.8	1.7	12760	100000	1.49	0	32	61	153	26.06				1	0	0	0	10	50	1	0	2	0	1	0	0	0	0	1	0	1	0	0	0	0	0	0	3	3	0	3059
1193	45.5	115	61	34	25.3	0.63	50	2.63	468	100000	0.63	1	25	53	153	22.64				1	0	0	0	10	50	0	0	0	0	0	0	1	0	0	0	0	0	0	0	0	0	0	0	0	0	0	3523
1194	57.2	119		32.7	41.7	1.14	15.6	1.15	1705	29712	1.14	0	35	69	153	29.48				1	0	1	0	10	48	0	0	0	0	0	0	0	0	0	0	0	0	0	0	1	1	0	0	4	3	0	4017
1195	56	124		40	47.6	1.17	81.5	6.95	68	71557	1.17	1	29	63	153	26.91				1	0	0	1	10	50	0	0	0	0	0	0	0	0	0	0	0	0	0	0	0	0	0	0	0	3	0	4121
1196	56.6	120		39	36.9	0.98	18.4	1.39	627	24162	0.98	0	36	65	153	27.77				1	1	1	0	9.67	48	0	0	0	0	0	0	0	0	0	0	0	0	0	0	0	1	0	0	4	3	1	4572
1197	67.7	111		29	34.8	1.24	59.4	3.65	244	100000	1.24	1	28	76	153	32.47				1	1	1	1	10	50	0	0	0	0	0	0	0	0	1	0	0	0	0	0	0	0	0	0	0	4	0	5818
1198	69	119	58.2	37	33.6	1.06	10.3	0.9	15474	100000	1.06	0	34	74	153	31.61				1	0	0	1	10	50	0	0	0	0	0	0	1	0	1	0	0	0	0	0	0	0	0	0	3	4	0	6667
1199	51.8	120		40	29.9	0.74	10.8	0.76	4338	26991	0.74	0	26	60	153	25.63				1	0	0	1	10	50	0	0	0	0	0	0	0	0	1	0	0	0	0	0	0	0	0	0	0	3	0	7104
1200	64.1	120	44	34	36.4	1.06	19.3	1.63	806	47343	1.06	0	34	70	153	29.9				1	1	0	0	10	50	0	0	0	0	0	0	1	0	0	0	0	0	0	0	0	0	0	0	3	3	0	7468
1201	47.4	117	63		29.7	0.73	25.9	1.52	2187	100000	0.73	0	34	63	153	26.91				1	1	0	0	10	50	0	0	0	0	0	0	0	0	0	0	0	0	0	0	0	0	0	0	3	3	0	7641
1202	47.4	114	53	36	27.9	0.73	9.76	0.5	37087	100000	0.73	0	31	58	153	24.78				1	1	1	1	10	50	0	0	0	0	0	0	0	0	1	0	0	0	0	0	0	0	0	0	3	0	0	8045
1203	49	127	56		44.8	0.95	7.33	0.6	78523	100000	0.95	0	32	60	153	25.63				1	1	0	0	10	50	0	0	0	0	0	0	0	0	1	0	0	0	0	0	0	0	0	0	3	3	0	8110
1204	44	118	62.1	37	50.1	1.16	18.2	1.06	21274	100000	1.16	0	27	52	153	22.21				1	0	0	0	10	50	1	0	2	0	1	0	0	0	1	0	0	0	0	0	1	0	0	1	0	0	1	8205
1205	53	137	71.4	45	59.2	1.11	9.04	0.94	6764	61128	1.11	0	29	64	153	27.34				1	0	1	1	10	50	0	0	0	0	1	1	1	0	1	0	0	0	0	0	0	0	0	0	0	3	0	8528
1206	38	121	60	38	62.6	1.3	10	0.61	86318	100000	1.3	0	29	52	153	22.21				1	1	0	1	10	50	0	0	0	0	0	0	0	0	0	0	0	0	0	0	0	0	0	0	0	0	0	8547
1207	47	123	64		38.9	0.86	19.4	1.4	1824	100000	0.86	0	34	60	153	25.63				1	1	1	0	10	50	0	0	0	0	1	0	0	0	0	0	0	0	0	0	0	0	0	0	3	3	0	9003
1208	47	126	59		82.9	1.74	21.3	1.67	50382	100000	1.74	0	25	62	153	26.49				1	0	0	1	10	50	0	0	0	0	0	0	0	0	1	0	0	0	0	0	0	0	0	0	0	3	0	9323
1209	42.5	116	60		40.8	0.96	13.5	0.71	29280	100000	0.96	0	33	54	153	23.07				1	0	0	0	10	50	0	0	0	0	0	0	0	0	1	0	0	0	0	0	1	0	0	0	3	0	0	9408
1210	55.1	117	54		33.4	0.92	8.8	0.58	14110	100000	0.92	0	34	63	153	26.91				1	1	1	0	10	50	0	0	0	0	0	0	1	0	1	0	0	0	0	0	0	0	0	0	3	3	0	9529
1211	51.4	115	53	32	51.5	1.4	25.4	1.46	45323	100000	1.4	0	27	64	153	27.34	105	62	76.33	1	0	1	0	10	50	0	0	0	0	0	0	0	0	0	0	0	0	0	0	1	0	0	0	0	3	0	9749
1212	43	117	60	36	47.1	1.1	14	0.77	64252	100000	1.1	0	29	54	153	23.07	112	79	90	1	0	1	0	9.67	50	0	0	0	0	0	1	0	0	1	0	0	0	0	0	0	0	0	0	0	0	2	10516
1213	51	118	60	38	41.6	1.06	17.5	1.13	59182	100000	1.06	0	27	68	153	29.05	129	61	83.67	1	0	1	0	10	48	0	0	0	0	0	0	0	0	0	0	0	0	0	0	1	0	0	0	0	3	1	10534
1214	42.7	121	71	40	38.1	0.82	11.7	0.74	41166	100000	0.82	0	27	58	153	24.78	105	70	81.67	1	0	1	0	10	50	0	0	0	0	0	0	0	0	0	0	0	0	0	0	0	0	0	0	0	0	0	11077
1215	53.7	111	44	38	34.4	1.03	36.6	1.82	4523	100000	1.03	0	33	71	153	30.33	136	82	100	1	1	0	0	10	50	0	0	0	0	0	0	0	0	1	0	0	0	0	0	1	0	0	0	3	4	0	11522
1216	48.7	111	60.1	34	31.5	0.88	67.2	3.11	18313	100000	0.88	1	25	73	153	31.18	105	79	87.67	1	0	1	1	10	50	0	0	0	0	0	0	0	1	1	0	0	0	0	0	0	0	0	0	0	4	0	11600
1217	61	112	50	34	39.2	1.27	95.1	5.54	10823	100000	1.27	1	23	75	153	32.04	128	78	94.67	1	0	1	1	9.33	50	0	0	0	0	0	1	0	0	1	0	0	0	0	0	0	0	0	0	1	4	0	11724
1218	45.4	118	78.4		31.9	0.75	21.7	1.29	7831	100000	0.75	0	29	56	153	23.92				1	0	1	0	10	50	0	0	0	0	0	1	0	0	1	0	0	0	0	0	0	0	0	0	0	0	0	11931
1219	48.2	111	64	33	51.4	1.43	19.8	0.91	50609	100000	1.43	0	28	64	153	27.34	129	79	95.67	1	1	0	0	10	50	0	0	0	0	0	0	0	0	1	0	0	0	0	0	1	0	0	0	0	3	0	12431
1220	51	111		37	50	1.45	21.5	1.03	12915	100000	1.45	0	24	67	153	28.62	107	70	82.33	1	0	1	1	10	52	0	0	0	0	0	0	0	1	0	0	0	0	0	0	1	0	0	2	1	3	0	12582
1221	43.5	115		36	42.4	1.03	10.2	0.52	18391	20325	1.03	0	25	58	153	24.78				1	1	1	1	10	50	0	0	0	0	0	1	0	0	1	0	0	0	0	0	0	0	0	0	0	0	0	12613
1222	50.8	116	63.6	35	31.8	0.84	22.8	1.35	1702	68120	0.84	0	28	64	153	27.34				1	0	1	1	10	51	0	0	0	0	0	0	0	0	1	0	0	0	0	0	0	0	0	0	0	3	2	12645
1223	57.3	124	57		29.8	0.74	11.8	1.02	27183	100000	0.74	0	29	70	153	29.9				1	0	1	1	10	50	0	0	0	0	0	0	0	0	0	0	0	0	0	0	0	0	0	0	0	3	0	14210
1224	62	122		38	27.2	0.75	10.8	0.94	965	12887	0.75	0	35	68	153	29.05	120	60	80	1	1	0	0	10	50	0	0	0	0	0	0	0	0	0	0	0	1	0	0	0	0	0	0	4	3	0	14345
1225	49.8	123	61	37	29.1	0.67	18	1.36	24389	100000	0.67	0	28	66	153	28.19	115	69	84.33	1	0	1	0	10	50	0	0	0	0	0	0	0	0	1	0	0	0	0	0	0	0	0	0	0	3	0	14993
1226	52.5	118	69	38	43.5	1.13	9.24	0.61	29529	100000	1.13	0	29	67	153	28.62	118	82	94	1	1	1	0	10	50	0	0	0	0	0	0	0	0	0	0	0	0	0	0	0	0	0	0	0	3	0	15125
1227	61.7	115	71	34	25.6	0.79	7.3	0.49	30553	100000	0.79	0	30	75	153	32.04	131	80	97	1	0	1	1	10	50	0	0	0	0	0	0	1	2	0	0	0	0	0	0	0	0	0	0	3	4	0	15596
1228	52.5	113	53	36	45.7	1.3	22.3	1.19	26612	100000	1.3	0	29	68	153	29.05	120	60	80	1	0	0	0	10	50	0	0	0	0	0	0	0	0	1	0	0	0	0	0	0	0	0	0	0	3	0	15614
1229	55	115	62	35.3	24.1	0.68	5.56	0.33	11026	100000	0.68	0	28	71	153	30.33	114	69	84	1	0	1	0	10	50	0	0	0	0	0	0	0	0	0	0	0	0	0	0	0	1	0	0	0	4	0	15627
1230	47.4	116	61	35.4	36.4	0.92	39.8	2.25	1949	100000	0.92	0	34	57	153	24.35	107	57	73.67	1	1	0	1	10	50	0	0	0	0	0	0	0	0	0	0	0	0	0	0	0	0	0	0	3	0	0	15684
1231	56	120		40	79.2	2.09	11.5	0.86	23475	47428	2.09	0	30	67	153	28.62	102	70	80.67	1	0	1	1	10	52	0	0	0	0	0	0	0	0	0	0	0	0	0	0	1	0	0	0	3	3	0	17006
1232	49	119	70		42	1.03	13.8	0.9	9865	100000	1.03	0	30	63	153	26.91	96	56	69.33	1	0	0	0	10	50	0	0	0	0	0	0	0	1	1	0	0	0	0	0	1	0	0	0	3	3	0	17229
1233	70.7	120	50	33	37.8	1.2	4.43	0.41	100000	100000	1.2	0	24	80	153	34.17	112	60	77.33	1	0	0	1	10	50	0	0	0	0	0	0	1	0	0	0	0	1	0	0	0	1	0	0	1	4	0	17488
1234	68.4	124		39	32.3	0.93	6.15	0.63	1985	5176	0.93	0	37	78	153	33.32	104	69	80.67	1	1	1	1	10	50	0	0	0	0	0	0	1	0	0	0	0	0	0	0	0	0	0	0	4	4	0	17543
1235	44	120	68	36	45.6	1.02	29.4	1.84	10740	100000	1.02	0	30	54	153	23.07	99	61	73.67	1	1	1	0	10	50	0	0	0	0	0	0	0	1	1	0	0	0	0	0	0	0	0	0	3	0	0	17825
1236	55.9	115	54		28.3	0.83	5.52	0.36	12590	52590	0.83	0	28	74	153	31.61	133	73	93	1	1	1	1	10	50	0	0	0	0	0	0	0	0	1	0	0	0	0	0	0	0	0	0	0	4	0	18413
1237	47.6	122	48.3		39.4	0.9	15.9	1.13	1438	90638	0.9	0	28	57	153	24.35	124	67	86	1	1	1	1	10	49	0	0	0	1	0	0	0	0	0	0	0	0	0	0	0	0	0	0	0	0	0	19186
1238	51	122		31	34.1	0.82	18.1	1.37	640	27154	0.82	0	34	58	153	24.78	104	58	73.33	1	1	1	0	10	50	0	0	0	0	0	0	0	1	0	0	0	0	0	0	0	0	0	0	3	0	0	19770
1239	52	113	74	24	39	1.1	29.9	1.59	3598	100000	1.1	0	30	61	153	26.06	98	53	68	1	1	0	0	10	50	0	0	0	0	0	0	1	0	0	0	0	0	0	0	0	0	0	0	3	3	0	19781
1240	48	112	58	33	157	4.29	64.7	3.1	4080	100000	4.29	1	25	59	153	25.2	124	76	92	1	0	1	1	9.67	46	0	1	1	0	0	0	0	1	0	0	0	0	0	0	0	1	1	1	0	3	1	19783
1241	49	119	66	36	32.7	0.8	12.4	0.8	3370	51072	0.8	0	31	59	153	25.2	116	90	98.67	1	1	1	0	10	50	0	0	0	0	0	1	0	0	0	0	0	0	0	0	0	1	0	0	3	3	0	20393
1242	50	120	78	38	78	1.9	18.4	1.26	27832	100000	1.9	0	32	64	153	27.34	114	78	90	1	1	0	0	10	50	0	0	0	0	0	0	0	0	0	0	0	1	0	0	1	0	0	0	3	3	0	20861
1243	45	119	64		33.8	0.78	11	0.68	7463	100000	0.78	0	26	51	153	21.79	112	67	82	1	0	1	0	10	50	0	0	0	0	0	0	1	0	0	0	0	0	0	0	0	0	0	0	0	0	0	21497
1244	51.1	124	77	42	53.1	1.22	14.9	1.18	23740	100000	1.22	0	32	60	153	25.63	116	68	84	1	1	1	1	10	50	0	0	0	0	0	0	0	0	0	0	0	0	0	0	0	0	0	0	3	3	0	21699
1245	46.1	112		33	28.2	0.76	43.9	2.26	194	36532	0.76	0	33	60	153	25.63	99	59	72.33	1	0	0	0	10	50	0	0	0	0	0	0	0	0	0	0	0	0	0	0	0	0	0	0	3	3	0	21709
1246	54.4	116		38	23	0.65	9.51	0.63	2866	10052	0.65	0	30	64	153	27.34	119	67	84.33	1	0	0	1	10	50	0	0	0	0	0	0	0	1	0	0	0	0	0	0	0	0	0	0	3	3	0	21779
1247	63	120		37	37.9	1.09	13.5	1.12	831	14151	1.09	0	38	66	153	28.19	137	78	97.67	1	1	1	0	10	50	0	0	0	0	0	0	0	0	0	0	0	0	0	0	0	0	0	0	4	3	0	21826
1248	46.5	122		39	41.2	0.92	36.4	2.54	249	58687	0.92	1	32	55	153	23.5	122	75	90.67	1	1	1	0	10	50	0	0	0	0	0	0	0	0	0	0	0	0	0	0	0	1	0	0	3	0	0	21845
1249	47.6	116	53.1	34	42.1	1.06	24.6	1.39	24921	100000	1.06	0	29	66	153	28.19	112	67	82	1	1	1	1	10	52	0	0	0	0	0	0	0	0	0	0	0	0	0	0	0	0	0	2	0	3	0	21902
1250	43.6	114		32	30.7	0.76	80	3.93	65	49662	0.76	1	29	56	153	23.92	106	64	78	1	1	1	1	10	52	0	0	0	0	0	1	0	1	0	0	0	0	0	0	1	0	0	2	0	0	0	21953
1251	65	136		44	43.8	0.98	12	1.47	704	32423	0.98	0	35	74	153	31.61	124	79	94	1	1	1	1	10	50	0	1	1	0	0	0	0	0	0	1	0	0	0	0	0	0	0	0	4	4	0	22109
1252	50.6	112		33	21.9	0.62	18.2	0.9	485	6009	0.62	0	36	63	153	26.91	117	67	83.67	1	1	1	0	10	50	0	0	0	0	0	0	1	0	0	0	0	0	0	0	0	0	0	0	4	3	0	22407
1253	54.6	114	66	36	40.1	1.15	18.4	1.06	7054	100000	1.15	0	32	65	153	27.77	96	53	67.33	1	1	1	1	10	51	0	0	0	0	0	0	0	0	0	0	0	0	0	0	0	0	0	0	3	3	0	22553
1254	58.2	109	47	32	19.2	0.63	8.32	0.4	8236	100000	0.63	0	29	73	153	31.18	99	61	73.67	1	0	0	0	10	50	0	0	0	0	0	1	1	0	1	0	0	0	0	0	0	0	0	0	0	4	0	22653
1255	53.5	117	50	34	21.4	0.57	27	1.74	307	28931	0.57	0	30	62	153	26.49	117	71	86.33	1	0	0	0	10	50	0	0	0	0	0	0	0	0	0	0	0	0	0	0	0	0	0	0	3	3	0	22704
1256	52.3	138	71.8		82.5	1.51	11.2	1.17	10955	100000	1.51	0	22	59	153	25.2	117	68	84.33	1	0	0	1	10	50	0	0	0	0	0	0	0	0	0	0	0	0	0	0	1	0	0	0	1	3	0	22863
1257	52.5	117		32	37.4	1.01	94.9	6.35	47	55296	1.01	1	30	62	153	26.49	121	78	92.33	1	1	0	0	10	50	0	0	0	0	0	0	1	0	0	0	0	0	0	0	1	0	0	0	3	3	0	23289
1258	55	117	57		39.5	1.1	11.2	0.78	16585	100000	1.1	0	24	64	153	27.34	114	69	84	1	0	0	1	10	50	0	0	0	0	0	0	0	0	1	0	0	0	0	0	1	0	0	0	1	3	0	23572
1259	62	116	62.6	32	28.6	0.87	18.9	1.32	7937	100000	0.87	0	30	75	153	32.04	117	71	86.33	1	1	0	1	10	50	0	0	0	0	0	0	0	0	0	0	0	0	0	0	0	0	0	0	3	4	0	23585
1260	40	117	49.3		44.9	0.99	12.5	0.66	10400	100000	0.99	0	30	54	153	23.07	93	58	69.67	1	0	0	0	9.5	50	0	0	0	0	0	0	0	0	1	0	0	0	0	0	0	1	0	0	3	0	0	23802
1261	52.5	121	71	36	40.1	0.99	10.6	0.78	25145	100000	0.99	0	33	61	153	26.06	106	64	78	1	0	1	0	10	50	0	0	0	0	0	0	1	1	0	0	0	0	0	0	1	0	0	0	3	3	0	23999
1262	51	112	45		33.5	0.97	23.6	1.32	2721	100000	0.97	0	28	62	153	26.49	112	68	82.67	1	1	0	0	8.67	50	0	0	0	0	0	0	0	0	0	0	0	0	0	0	0	0	0	0	0	3	0	24046
1263	51.4	114	57.1	37	43	1.19	22.1	1.21	33171	100000	1.19	0	30	62	153	26.49	115	64	81	1	0	0	0	10	50	0	0	0	0	0	0	0	0	0	1	0	1	0	0	0	0	0	0	3	3	0	24417
1264	47.6	112	59	34	27.5	0.74	23.7	1.13	7071	100000	0.74	0	32	62	153	26.49	118	81	93.33	1	0	0	1	10	50	0	0	0	0	0	0	0	0	0	0	0	0	0	0	0	0	0	0	3	3	0	24807
1265	50	124	61	39	44.5	1.01	38.4	2.99	1251	100000	1.01	1	25	58	153	24.78	112	75	87.33	1	1	0	1	10	50	0	0	0	0	0	0	0	0	0	0	0	0	0	0	0	0	0	2	0	0	0	25656
1266	61	115	58	31	23.7	0.73	11.2	0.74	5879	100000	0.73	0	32	71	153	30.33	103	68	79.67	1	1	1	1	10	50	0	0	0	1	0	0	0	0	0	0	0	0	0	0	0	0	0	0	3	4	0	26380
1267	47	112	73	23	41.6	1.12	15.5	0.73	21675	100000	1.12	0	27	58	153	24.78	116	88	97.33	1	1	0	1	10	50	0	0	0	0	0	0	0	0	0	0	0	0	0	0	0	0	0	0	0	0	0	26462
1268	52	118	55	38	51.6	1.34	11.5	0.75	88667	100000	1.34	0	30	65	153	27.77	98	68	78	1	0	1	0	10	50	0	0	0	0	0	0	0	1	0	0	0	0	0	0	0	0	0	0	3	3	0	26483
1269	41.6	114	51	34	37.6	0.9	12.3	0.58	100000	100000	0.9	0	27	52	153	22.21	110	77	88	1	0	0	0	10	50	0	0	0	0	0	0	0	0	0	0	0	0	0	0	0	0	0	0	0	0	0	26503
1270	46	107	58.5	31	23.8	0.69	24.2	0.89	26977	100000	0.69	0	24	62	153	26.49	112	75	87.33	1	0	0	0	10	50	0	0	0	0	0	0	0	1	0	0	0	0	0	0	1	0	0	0	1	3	0	26659
1271	45.5	121	65		42.6	0.96	24.5	1.63	1361	100000	0.96	0	29	59	153	25.2	113	85	94.33	1	0	0	1	10	50	0	0	0	0	0	1	0	0	1	0	0	0	0	0	1	0	0	0	0	3	0	26812
1272	56.5	119		35	35.4	0.95	27.3	1.99	860	100000	0.95	0	29	67	153	28.62	126	67	86.67	1	0	1	1	10	51	0	0	0	1	0	1	1	0	0	0	0	0	0	0	0	0	0	0	0	3	0	27190
1273	59.2	119	65	37	26.6	0.74	16.2	1.23	8105	100000	0.74	0	32	74	153	31.61	118	85	96	1	1	1	0	10	52	0	0	0	0	0	0	0	0	0	0	0	0	0	0	0	0	0	2	3	4	0	27296
1274	53	113	71		26	0.76	34.1	2.03	370	100000	0.76	0	30	67	153	28.62	117	76	89.67	1	1	1	1	10	50	0	0	0	0	0	0	0	0	0	0	0	0	0	0	0	0	0	0	3	3	0	27386
1275	58	122	67	40	48.3	1.26	7.62	0.63	100000	100000	1.26	0	26	67	153	28.62	129	85	99.67	1	0	0	1	10	50	0	0	0	0	0	0	0	0	0	0	0	0	0	0	0	0	0	0	0	3	0	27435
1276	47.2	115	62	37	38.9	0.99	22.5	1.21	7600	100000	0.99	0	32	56	153	23.92	98	67	77.33	1	0	0	1	10	50	0	0	0	0	0	0	0	0	1	0	0	0	0	0	0	0	0	0	3	0	0	27762
1277	45	121	67	36	41.1	0.92	25.3	1.67	4395	100000	0.92	0	28	62	153	26.49	129	79	95.67	1	0	1	1	10	50	0	0	0	0	0	1	0	0	1	0	0	0	0	0	0	0	0	0	0	3	0	28036
1278	49.3	119	57		27.1	0.67	13.2	0.89	980	100000	0.67	0	34	58	153	24.78	126	70	88.67	1	1	0	1	10	50	0	0	0	0	0	0	0	0	1	0	0	0	0	0	0	1	0	0	3	0	0	28257
1279	61	120	66	33	45	1.26	16.3	1.31	22907	100000	1.26	0	28	78	153	33.32	90	72	78	1	1	0	1	10	50	0	0	0	0	0	0	0	0	0	0	0	0	0	0	0	0	0	0	0	4	0	29187
1280	55	121	61		36.4	0.94	12.2	0.95	9064	100000	0.94	0	32	71	153	30.33	120	75	90	1	1	1	0	10	50	0	0	0	0	0	0	0	0	0	0	0	0	0	0	0	0	0	0	3	4	0	29439
1281	64	117	53	35	37.6	1.16	26.3	1.98	44114	100000	1.16	0	30	78	153	33.32	110	74	86	1	1	0	0	10	50	0	0	0	0	0	0	1	0	0	0	0	0	0	0	0	0	0	0	3	4	0	29857
1282	41	112	67	21	37.3	0.92	6.5	0.28	81746	100000	0.92	0	26	58	153	24.78	124	80	94.67	1	1	0	1	10	50	0	0	0	0	0	0	0	0	0	0	0	0	0	0	1	0	0	0	0	0	0	29878
1283	63	114		34	24.6	0.79	14	0.91	3148	36343	0.79	0	28	70	153	29.9	128	87	100.67	1	0	0	0	10	50	0	0	0	0	0	0	0	1	1	0	0	0	0	0	1	0	0	1	0	3	1	30256
1284	63.8	116		39	40	1.25	13.1	0.94	1246	9734	1.25	0	39	71	153	30.33	128	87	100.67	1	1	0	1	9	50	0	1	1	0	0	0	1	0	0	0	0	0	0	0	0	0	0	0	4	4	0	30285
1285	51	121		37	51.6	1.25	21.1	1.35	5057	100000	1.25	0	28	60	153	25.63	112	78	89.33	1	1	1	1	10	50	0	0	0	0	0	1	0	0	0	0	0	0	0	0	0	0	0	0	0	3	0	30469
1286	58	117	50		43.9	1.27	17.7	1.28	3124	100000	1.27	0	32	63	153	26.91	118	62	80.67	1	0	0	1	10	50	0	0	0	0	0	0	0	0	0	0	0	0	0	0	0	0	0	1	3	3	1	30731
1287	46.7	127	76.9	40	43.5	0.89	18.6	1.49	760	100000	0.89	0	35	56	153	23.92	94	62	72.67	1	1	1	1	10	50	0	0	0	0	0	0	0	0	0	1	0	0	0	0	0	0	0	0	4	0	0	31201
1288	55	118		35	32.5	0.89	16.5	1.18	877	21746	0.89	0	35	69	153	29.48	126	77	93.33	1	0	1	0	9.67	50	0	0	0	0	0	0	0	0	0	0	0	0	0	0	0	0	0	0	4	3	0	31354
1289	56.9	136	73.9	44	63	1.27	8.75	0.95	51297	100000	1.27	0	29	68	153	29.05	103	71	81.67	1	0	0	0	10	50	0	0	0	0	1	0	0	1	0	0	0	0	0	0	0	0	0	0	0	3	0	31549
1290	47	114	52	35	27	0.7	18.6	0.96	5637	100000	0.7	0	26	59	153	25.2	116	62	80	1	0	0	0	10	50	0	0	0	0	0	0	0	0	0	0	0	0	0	0	1	0	0	0	0	3	0	31637
1291	44.3	118	66	32	35.1	0.82	26.9	1.57	9646	100000	0.82	0	24	58	153	24.78	102	73	82.67	1	1	0	0	10	50	0	0	0	0	0	0	0	0	0	0	0	0	0	0	0	0	0	0	1	0	0	32068
1292	53	113		34	26	0.74	11.4	0.61	2834	8161	0.74	0	33	62	153	26.49	122	81	94.67	1	1	1	0	10	49	0	0	0	0	0	0	0	1	0	0	0	0	0	0	0	0	0	0	3	3	0	32375
1293	57.3	118		37	48.1	1.34	18.1	1.28	5506	100000	1.34	0	28	66	153	28.19	112	72	85.33	1	0	1	0	10	50	0	0	0	0	0	1	0	0	1	0	0	0	0	0	0	0	0	0	0	3	0	32659
1294	56	113		38	24	0.71	34.7	1.96	321	41641	0.71	0	31	70	153	29.9	132	78	96	1	1	1	0	10	50	0	0	0	0	0	0	0	0	1	0	0	0	0	0	0	0	0	0	3	3	0	33444
1295	61.5	111	60	30	47.1	1.56	59.8	3.35	633	100000	1.56	1	32	67	153	28.62	112	67	82	1	0	1	0	10	50	0	0	0	0	0	0	1	1	0	0	0	0	0	0	0	0	0	0	3	3	0	34170
1296	50.8	119	61	37	29.3	0.73	13	0.87	38223	100000	0.73	0	29	63	153	26.91	102	67	78.67	1	0	0	1	10	50	0	0	0	0	0	0	0	0	1	0	0	0	0	0	0	0	0	0	0	3	0	34249
1297	55	117		38	41.4	1.13	16.4	1.08	4110	58365	1.13	0	31	62	153	26.49	117	85	95.67	1	1	0	1	10	50	0	0	0	0	0	0	0	0	0	1	0	1	0	0	1	0	0	0	3	3	0	34420
1298	58.4	111	41		27.5	0.87	34.1	1.82	891	100000	0.87	0	32	70	153	29.9	118	68	84.67	1	1	0	0	10	50	0	0	0	0	0	0	0	0	0	0	0	0	0	0	0	0	0	0	3	3	0	34919
1299	47	136	58	45	106	1.88	7.27	0.68	100000	100000	1.88	0	27	63	153	26.91	128	57	80.67	1	0	0	0	10	45	0	0	0	0	0	0	0	0	0	0	0	0	0	0	1	0	0	1	0	3	0	35574
1300	49.4	120	72	37	30.3	0.73	68.5	4.66	1090	100000	0.73	1	27	56	153	23.92	123	68	86.33	1	0	0	0	10	50	0	0	0	0	0	0	1	0	0	0	0	0	0	0	0	0	0	0	0	0	0	36407
1301	47.9	114			27.5	0.72	9.34	0.48	6818	8324	0.72	0	27	60	153	25.63	116	71	86	1	0	0	1	10	50	0	0	0	0	0	0	0	0	0	0	0	0	0	0	0	0	0	0	0	3	0	36409
1302	56.4	130	75	39	45.8	1.02	8.16	0.8	14630	100000	1.02	0	26	65	153	27.77	106	60	75.33	1	1	1	0	10	50	0	0	0	0	0	0	0	0	0	0	0	0	0	0	0	0	0	0	0	3	0	36729
1303	57.7	115	56	32	18.9	0.55	9.27	0.58	4943	100000	0.55	0	27	69	153	29.48	113	67	82.33	1	1	0	0	10	50	0	0	0	0	0	0	0	0	0	0	0	0	0	0	0	0	0	0	0	3	0	37494
1304	56	122	67	37	34.3	0.87	29.9	2.4	407	100000	0.87	0	34	65	153	27.77	124	64	84	1	1	0	0	10	50	0	0	0	0	0	0	0	0	0	0	0	0	0	0	0	0	0	0	3	3	0	37929
1305	58.6	114		36	33.2	1	10.6	0.65	1450	3854	1	0	39	67	153	28.62	105	62	76.33	1	1	1	1	10	50	0	0	0	0	0	0	0	0	0	0	0	0	0	0	0	0	0	0	4	3	0	38004
1306	56.4	113	58		53.9	1.62	13.9	0.79	79598	100000	1.62	0	27	69	153	29.48	112	62	78.67	1	0	1	1	9.67	50	0	0	0	0	0	0	0	0	1	0	0	0	0	0	0	0	0	0	0	3	0	38246
1307	53	121	56.6	36	38.6	0.96	29.6	2.2	313	70973	0.96	0	33	63	153	26.91	110	62	78	1	1	0	1	10	50	0	0	0	0	0	0	0	1	0	0	0	0	0	0	0	0	0	0	3	3	0	38451
1308	56.3	109		23	39.9	1.28	26.7	1.26	2030	41546	1.28	0	34	56	153	23.92	111	68	82.33	1	1	0	1	10	50	0	0	0	0	0	0	1	0	0	0	0	0	0	0	0	0	0	0	3	0	0	38472
1309	66.6	125	75	40	32	0.88	5.27	0.54	44977	100000	0.88	0	31	76	153	32.47	132	85	100.67	1	0	0	1	10	50	0	1	1	0	0	0	0	0	0	1	0	1	0	0	0	0	0	0	3	4	0	38540
1310	52	126	64	38	44.8	1.01	14.5	1.22	26506	100000	1.01	0	29	64	153	27.34	115	65	81.67	1	1	0	0	10	50	0	0	0	0	0	0	0	0	0	0	0	0	0	0	0	0	0	0	0	3	0	38549
1311	62.5	117		32	26.3	0.79	11.9	0.87	956	9428	0.79	0	36	74	153	31.61	117	68	84.33	1	1	0	0	10	50	0	0	0	0	0	0	0	1	0	0	0	1	0	0	0	0	0	0	4	4	0	39010
1312	45	131		42	36.9	0.69	11.9	1	473	7930	0.69	0	36	50	153	21.36	128	76	93.33	1	1	0	1	10	50	0	0	0	0	0	0	1	0	1	0	0	0	0	0	0	0	0	0	4	0	0	39260
1313	55.6	112	52		40.8	1.23	18.7	1	100000	100000	1.23	0	27	72	153	30.76	119	75	89.67	1	0	0	0	10	50	0	0	0	0	0	0	0	0	0	0	0	0	0	0	0	0	0	0	0	4	0	39576
1314	50	108	58.5	30	31.1	0.93	8.88	0.36	100000	100000	0.93	0	25	62	153	26.49				1	0	1	1	10	51	0	0	0	0	0	0	0	0	0	1	0	0	0	0	0	0	0	0	0	3	0	1305
1315	42.3	122		38	52.1	1.1	11.8	0.77	13344	60264	1.1	0	20	57	153	24.35				1	1	1	1	9.67	46	0	0	0	0	0	1	0	0	0	1	0	0	0	0	0	0	1	1	1	0	1	1600
1316	51.5	116	67	33	43.3	1.15	37.4	2.24	656	100000	1.15	0	34	68	153	29.05				1	1	1	1	10	51	0	0	0	0	0	0	0	1	0	0	0	0	0	0	1	0	0	0	3	3	0	1904
1317	56.4	116		38	43.7	1.24	22.3	1.44	245	8034	1.24	0	41	65	153	27.77				1	1	0	1	10	50	0	0	0	0	0	0	0	0	0	1	0	0	0	0	1	0	0	0	5	3	0	2064
1318	45	114		33	31.1	0.78	40.5	2.03	421	58444	0.78	0	30	56	153	23.92				1	1	1	0	10	50	0	0	0	1	0	0	0	0	0	0	0	0	0	0	0	0	0	0	3	0	0	2121
1319	46.1	113	65	33	32.3	0.84	59.9	2.92	988	100000	0.84	1	29	58	153	24.78				1	1	1	0	10	50	0	0	0	0	0	0	0	0	1	0	0	0	0	0	0	0	0	0	0	0	0	2222
1320	57.6	115		36	24.7	0.72	22.4	1.41	235	11557	0.72	0	37	68	153	29.05				1	1	1	0	10	50	0	0	0	0	0	0	0	0	1	0	0	0	0	0	0	0	0	0	4	3	0	2257
1321	43.3	117	60.6	35	53.7	1.26	7.66	0.42	55357	100000	1.26	0	33	53	153	22.64				1	1	0	0	10	50	0	0	0	0	0	0	0	0	0	1	0	0	0	0	0	0	0	0	3	0	0	2438
1322	58.5	121		39.1	66	1.77	6.12	0.49	14055	4623	1.77	0	36	62	153	26.49				1	1	1	1	10	51	0	0	0	0	0	0	1	0	1	0	0	0	0	0	0	0	0	0	4	3	0	3868
1323	49.2	118		36	42.3	1.05	11.6	0.73	3342	12879	1.05	0	35	59	153	25.2				1	1	0	1	10	50	0	0	0	0	0	0	0	0	0	0	0	0	0	0	0	0	0	0	4	3	0	4649
1324	58	114		32	57.3	1.72	8.1	0.49	16578	5723	1.72	0	35	64	153	27.34				1	1	1	0	10	50	0	0	0	0	0	0	1	0	0	0	0	0	0	0	0	0	0	0	4	3	0	5008
1325	46.6	112		34	45.2	1.21	27.4	1.28	4825	100000	1.21	0	27	57	153	24.35				1	1	0	1	10	50	0	0	0	0	0	0	0	0	0	0	0	0	0	0	0	0	0	0	0	0	0	5026
1326	55	115	76.4	36	36.3	1.03	17.1	1.03	24261	100000	1.03	0	32	68	153	29.05				1	1	1	0	10	50	0	0	0	0	1	0	0	0	0	0	0	0	0	0	0	0	0	0	3	3	0	5655
1327	42	127	54	39	42.9	0.83	18.8	1.4	9969	100000	0.83	0	33	50	153	21.36				1	1	1	0	10	48	0	0	0	0	0	0	0	0	0	0	0	0	0	0	0	0	0	0	3	0	0	6367
1328	62	116	55	35	26.5	0.81	21	1.47	11086	100000	0.81	0	30	70	153	29.9				1	1	1	0	10	50	0	0	0	0	0	0	0	0	1	0	0	0	0	0	0	0	0	0	3	3	0	6785
1329	45	124	72		79.3	1.68	16.4	1.18	54633	100000	1.68	0	32	56	153	23.92				1	1	1	0	10	49	0	0	0	0	0	0	0	0	0	0	0	0	0	0	0	0	0	0	3	0	0	9339
1330	55	113	61		29.8	0.88	13.5	0.75	15984	100000	0.88	0	32	69	153	29.48				1	1	0	1	10	50	0	0	0	0	0	0	0	0	0	0	0	0	0	0	0	0	0	0	3	3	0	9654
1331	57.6	114	51		39.5	1.18	15.3	0.92	63418	100000	1.18	0	31	66	153	28.19	112	60	77.33	1	0	0	1	10	50	0	0	0	0	0	0	0	0	0	0	0	0	0	0	0	0	0	0	3	3	0	9966
1332	53.7	117	73		52.4	1.41	8.23	0.53	63847	100000	1.41	0	33	68	153	29.05				1	0	0	0	10	50	0	0	0	0	0	0	0	0	0	0	0	0	0	0	0	0	0	0	3	3	0	10805
1333	53.5	113	59	18	43.4	1.25	15.3	0.83	50013	100000	1.25	0	30	66	153	28.19				1	1	0	1	9	50	0	0	0	0	0	0	0	1	1	0	0	0	0	0	0	0	0	0	3	3	0	10901
1334	65	110		32	30.3	1.07	18.2	1.02	2881	37152	1.07	0	33	71	153	30.33				1	1	1	0	10	50	0	0	0	0	0	0	0	1	1	0	0	0	0	0	0	0	0	0	3	4	0	11144
1335	58	131	71		59	1.32	16	1.63	10510	100000	1.32	0	33	71	153	30.33				1	1	1	0	10	50	0	0	0	0	0	0	0	0	0	0	0	0	0	0	0	0	0	0	3	4	0	11497
1336	42.5	115	65.2		30.2	0.72	14.4	0.72	8183	40796	0.72	0	30	56	153	23.92				1	1	1	0	10	50	0	0	0	0	0	0	0	0	0	0	0	0	0	0	0	0	0	0	3	0	0	12026
1337	57	119	59	34	23.4	0.63	10.3	0.75	9448	100000	0.63	0	32	55	153	23.5	101	71	81	1	0	1	1	10	50	0	0	0	0	0	0	0	0	1	0	0	0	0	0	0	0	0	0	3	0	0	13033
1338	46	114		33	46.8	1.2	5.88	0.29	3289	280	1.2	0	41	56	153	23.92	118	86	96.67	1	1	1	1	10	50	0	0	0	0	0	0	0	0	0	0	0	0	0	0	0	0	0	0	5	0	0	14545
1339	56.1	111	55	32	21.9	0.67	18.7	0.96	7487	100000	0.67	0	30	65	153	27.77	118	85	96	1	1	0	0	9.5	50	0	0	0	0	0	0	0	0	0	0	0	0	0	0	1	2	0	0	3	3	0	15154
1340	44	118	67	21	49.3	1.14	11	0.64	53777	100000	1.14	0	33	57	153	24.35	117	71	86.33	1	1	1	0	10	46	0	0	0	0	0	0	0	0	0	0	0	0	0	0	0	1	0	1	3	0	0	15166
1341	46.5	123	58	37	34	0.75	30.3	2.18	1172	100000	0.75	0	30	53	153	22.64	105	72	83	1	1	0	0	9	33	0	0	0	0	0	0	0	1	1	0	0	0	0	0	1	0	0	1	3	0	1	16791
1342	58	115	65.7	38	50.4	1.49	7.63	0.48	9302	4100	1.49	0	37	70	153	29.9	123	76	91.67	1	1	0	0	10	50	0	0	0	0	0	0	0	0	1	0	0	0	0	0	0	0	0	0	4	3	0	18791
1343	47.5	116	59.3	37	28.6	0.72	6.19	0.35	2973	957	0.72	0	35	58	153	24.78	99	56	70.33	1	1	0	1	10	50	0	0	0	0	0	0	0	0	1	0	0	0	0	0	1	0	0	0	4	0	0	18812
1344	51	114	51	33	38	1.04	57.5	3.15	11241	100000	1.04	1	31	67	153	28.62	91	59	69.67	1	0	0	0	10	50	0	0	0	0	0	0	1	0	1	0	0	0	0	0	1	0	0	0	3	3	0	19361
1345	45	125		38	120	2.5	43.5	3.24	212	21864	2.5	1	37	55	153	23.5	120	70	86.67	1	1	0	1	10	46	0	0	0	0	0	0	0	0	0	1	0	1	0	0	0	0	0	1	4	0	0	20690
1346	49.5	116	69	37	42.9	1.11	10.2	0.59	70515	100000	1.11	0	29	65	153	27.77	115	69	84.33	1	1	1	0	10	50	0	0	0	0	0	0	0	0	0	0	0	0	0	0	0	1	0	0	0	3	0	21189
1347	60	117		35	58.4	1.73	32	2.39	889	82916	1.73	0	33	66	153	28.19	106	80	88.67	1	1	1	0	10	49	0	0	0	0	0	0	1	0	0	0	0	0	0	0	0	0	0	0	3	3	0	21260
1348	54.6	118		35	31.2	0.83	16.5	1.12	804	17679	0.83	0	35	63	153	26.91	115	68	83.67	1	1	1	1	10	50	0	0	0	0	0	0	1	0	0	0	0	0	0	0	0	0	0	0	4	3	0	21435
1349	46.5	119	68	36	48.3	1.14	34.7	2.18	12627	100000	1.14	0	30	56	153	23.92	109	65	79.67	1	0	0	0	9	50	0	0	0	0	0	0	0	0	0	0	0	0	0	0	0	0	1	0	3	0	0	22199
1350	43	116	64.7	35	41.1	0.97	20.5	1.08	12110	100000	0.97	0	33	53	153	22.64	116	77	90	1	1	1	1	10	50	0	0	0	0	0	0	0	0	0	0	0	0	0	0	0	0	0	0	3	0	0	22783
1351	48	115	55.9	33	45.3	1.17	19.2	1.05	100000	100000	1.17	0	27	58	153	24.78	102	78	86	1	1	1	0	10	50	0	0	0	0	0	0	0	0	0	0	0	0	0	0	0	0	0	0	0	0	0	22828
1352	47	119	73	23	44.9	1.07	39.9	2.52	6800	100000	1.07	1	32	56	153	23.92	120	83	95.33	1	1	0	1	10	50	0	0	0	0	0	0	1	0	0	0	0	0	0	0	1	0	0	0	3	0	0	23581
1353	56	114	64	36	39	1.14	12.4	0.73	77968	100000	1.14	0	30	62	153	26.49	118	84	95.33	1	1	0	1	9.5	50	0	0	0	0	0	0	0	0	0	0	0	0	0	0	0	0	0	0	3	3	0	24011
1354	57.5	120		33	48.2	1.3	20.6	1.58	2066	85851	1.3	0	31	68	153	29.05	111	69	83	1	1	1	1	10	49	0	0	0	0	0	0	0	1	0	0	0	0	0	0	0	0	0	0	3	3	0	24892
1355	48	119	60	39	53.3	1.29	16.1	1.03	2147	21972	1.29	0	36	58	153	24.78	124	88	100	1	1	1	1	10	50	0	0	0	1	0	0	0	1	0	0	0	0	0	0	0	0	0	0	4	0	0	25482
1356	64.1	117		38	33	1.02	5.27	0.39	5628	2116	1.02	0	36	76	153	32.47	112	66	81.33	1	1	1	1	10	50	0	0	0	0	0	0	0	0	0	0	0	0	0	0	0	0	0	0	4	4	0	25663
1357	46.6	120		40	62.3	1.45	16.8	1.09	3499	36196	1.45	0	34	59	153	25.2	120	68	85.33	1	1	1	0	10	50	0	0	0	0	0	0	0	0	0	0	0	0	0	0	0	0	0	0	3	3	0	25832
1358	47.1	120	62	39	56.5	1.32	10.5	0.69	10487	100000	1.32	0	33	72	153	30.76	91	56	67.67	1	1	1	1	10	50	0	0	0	0	0	0	0	0	0	0	0	0	0	0	0	0	0	0	3	4	0	26678
1359	47.3	114		33	48.3	1.26	20.4	1.05	2254	25739	1.26	0	35	57	153	24.35	115	70	85	1	1	0	1	10	50	0	0	0	0	0	0	0	0	0	0	0	0	0	0	1	0	0	0	4	0	0	27841
1360	58.6	115	62.6	33	32.2	0.96	18.4	1.17	2635	60342	0.96	0	30	72	153	30.76	97	67	77	1	1	1	0	10	50	0	0	0	0	0	0	0	0	0	0	2	0	0	0	0	0	0	0	3	4	0	28921
1361	45.4	111	54	29	47.8	1.28	35.1	1.55	6078	100000	1.28	0	32	57	153	24.35	115	71	85.67	1	1	1	0	10	47	0	0	0	0	0	0	0	1	0	0	0	0	0	0	0	0	0	0	3	0	1	29008
1362	59.1	115		35	33.8	1.01	6.93	0.44	9687	5890	1.01	0	33	68	153	29.05	135	86	102.33	1	1	1	0	10	50	0	0	0	0	0	0	0	0	0	0	0	0	0	0	1	0	0	0	3	3	0	29541
1363	50	124	65		67.1	1.53	10.8	0.85	27295	100000	1.53	0	27	60	153	25.63	130	80	96.67	1	0	0	0	10	50	0	0	0	0	1	0	1	0	0	0	0	0	0	0	0	0	0	0	0	3	0	30642
1364	37.2	119	57	34	109	2.36	43.7	2.5	75851	100000	2.36	1	27	54	153	23.07	112	68	82.67	1	1	1	0	10	49	0	0	0	0	0	0	0	1	0	0	0	0	0	0	0	0	0	0	0	0	1	30748
1365	50	117	45	37	41.4	1.06	93	5.69	4275	100000	1.06	1	34	63	153	26.91	116	69	84.67	1	1	1	1	10	50	0	0	0	0	0	0	0	0	0	0	0	0	0	0	0	0	0	0	3	3	0	30829
1366	55	125	75	34.4	49.3	1.17	6.81	0.58	65976	100000	1.17	0	25	67	153	28.62	102	67	78.67	1	1	0	1	10	50	0	0	0	0	0	0	0	0	0	0	0	0	0	0	0	0	0	0	0	3	0	32617
1367	54	136	62	42	60	1.16	14.6	1.52	11089	100000	1.16	0	28	60	153	25.63	119	65	83	1	1	1	0	10	50	0	0	0	0	0	0	0	0	0	0	0	0	0	0	0	0	0	0	0	3	0	35116
1368	54	112		31	28.9	0.85	45.6	2.39	324	68105	0.85	0	31	63	153	26.91	115	72	86.33	1	1	1	0	10	50	0	0	0	0	0	0	0	1	1	0	0	0	0	0	0	0	0	0	3	3	0	35398
1369	41.8	118	60	36	63.6	1.43	11.5	0.65	64868	100000	1.43	0	33	52	153	22.21	110	60	76.67	1	1	0	1	10	50	0	0	0	0	0	0	1	0	0	0	0	0	0	0	0	0	0	0	3	0	0	35473
1370	53	122	69		35.2	0.86	38.5	2.95	65	23957	0.86	1	36	63	153	26.91	117	70	85.67	1	0	0	1	10	50	0	0	0	0	0	0	0	0	0	0	0	0	0	0	0	0	0	0	4	3	0	36099
1371	54.8	118	59	17	41.4	1.11	9.88	0.67	19306	100000	1.11	0	34	72	153	30.76	118	76	90	1	0	1	1	10	52	0	0	0	0	0	0	0	0	0	0	0	0	0	0	1	0	0	0	3	4	0	37130
1372	48	112	66		26.6	0.74	47.7	2.54	417	100000	0.74	1	33	58	153	24.78	117	72	87	1	0	1	0	10	50	0	0	0	0	0	0	1	0	0	0	0	0	0	0	0	0	0	0	3	0	0	37249
1373	50	121	72	37	20.3	0.48	20.9	1.48	1816	100000	0.48	0	30	58	153	24.78	101	60	73.67	1	1	0	0	10	50	0	0	0	0	0	0	0	0	0	0	0	0	0	0	0	0	0	0	3	0	0	37365
1374	50	122	62	36	41.1	0.96	6.74	0.49	24139	100000	0.96	0	30	77	153	32.89	121	88	99	1	1	0	1	10	50	0	0	0	0	0	0	0	0	0	0	0	0	0	0	0	0	0	0	3	4	0	37582
1375	44.2	121	74	25	43.6	0.96	22.1	1.44	3196	100000	0.96	0	34	53	153	22.64	115	63	80.33	1	1	0	1	10	50	0	0	0	0	0	0	0	1	0	0	0	0	0	0	0	0	0	0	3	0	0	37857
1376	54.2	112		37	54.3	1.64	10.6	0.62	3974	4036	1.64	0	39	64	153	27.34	105	74	84.33	1	1	1	0	10	49	0	0	0	0	0	0	1	0	0	0	0	0	0	0	0	0	0	0	4	3	0	40798
1377	41.7	126	56		59.6	1.15	22.2	1.6	1602	100000	1.15	0	31	51	153	21.79	121	65	83.67	1	1	0	0	10	50	0	0	0	0	0	0	0	1	0	0	0	0	0	0	0	0	0	0	3	0	0	41071
1378	43	119	54	36	54	1.22	13.2	0.78	88410	100000	1.22	0	35	54	153	23.07				1	1	0	1	10	51	0	0	0	0	0	0	0	0	1	0	0	0	0	0	0	0	0	0	4	0	0	6018
1379	46	121		36	26.3	0.59	14	0.93	1083	15077	0.59	0	31	60	153	25.63				1	1	1	0	10	50	0	0	0	0	0	0	0	1	0	0	0	0	0	0	0	0	0	0	3	3	0	6575
1380	46.8	117	65	35	30.6	0.75	24.7	1.44	107	5519	0.75	0	40	54	153	23.07				1	1	1	0	10	50	0	0	0	0	0	0	1	0	0	0	0	0	0	0	0	0	0	0	5	0	0	7327
1381	48.5	123	67	41	40.7	0.92	6.72	0.49	24465	100000	0.92	0	34	58	153	24.78				1	1	1	1	10	50	0	0	0	0	0	0	0	0	0	0	0	0	0	0	0	0	0	0	3	0	0	7732
1382	50	123		35	59.3	1.37	40	3.03	235	60880	1.37	1	34	66	153	28.19				1	1	1	0	10	48	0	0	0	0	0	0	0	0	0	0	0	0	0	0	1	0	0	0	3	3	0	9650
1383	53	115		36	41.7	1.15	12.7	0.74	6001	22454	1.15	0	33	74	153	31.61	121	63	82.33	1	1	0	1	10	50	0	0	0	0	0	0	0	0	0	0	0	0	0	0	1	0	0	0	3	4	0	10442
1384	46.5	121		37	45.1	1.03	26.8	1.8	1460	100000	1.03	0	27	59	153	25.2	120	86	97.33	1	1	0	0	10	50	0	0	0	0	0	0	0	0	1	0	0	0	0	0	0	0	0	0	0	3	0	11086
1385	44.5	122		38	48.1	1.05	10.8	0.73	1038	4057	1.05	0	40	59	153	25.2				1	1	1	1	10	50	0	0	0	0	0	0	1	0	0	0	0	0	0	0	0	0	0	0	5	3	0	11143
1386	43	114		33	36.4	0.85	19.2	1.05	2463	43195	0.85	0	30	54	153	23.07				1	1	0	1	10	50	0	0	0	0	0	0	0	0	0	0	0	0	0	0	0	0	0	0	3	0	0	12513
1387	54.2	114	52		22.3	0.64	17.7	1.01	4322	100000	0.64	0	27	67	153	28.62				1	0	0	1	10	50	0	0	0	0	0	0	0	0	0	0	0	0	0	0	1	0	0	0	0	3	1	12801
1388	53.9	115	51		37.3	1.04	14.4	0.86	60144	100000	1.04	0	29	63	153	26.91				1	1	0	1	6.67	50	0	0	0	0	0	0	0	0	1	0	0	0	0	0	1	0	0	1	0	3	1	13154
1389	42.4	115	64	35	44.1	1.06	33.9	1.71	4127	100000	1.06	0	29	58	153	24.78	101	65	77	1	1	0	1	10	50	0	0	0	0	0	0	1	0	1	0	0	0	0	0	0	0	0	0	0	0	0	14602
1390	57.2	117	62	37	21.7	0.61	12.6	0.85	6265	100000	0.61	0	33	71	153	30.33	121	78	92.33	1	1	0	0	10	50	0	1	1	0	0	0	0	0	0	0	2	0	0	0	1	0	0	0	3	4	0	15249
1391	46	118	72	34	78.5	1.88	15	0.9	905	100000	1.88	0	29	71	153	30.33	133	88	103	1	1	0	1	10	50	0	0	0	0	0	0	0	1	1	0	0	0	0	0	0	0	0	0	0	4	0	16459
1392	50.8	117	56	33	27.4	0.71	40.5	2.51	10373	100000	0.71	1	31	61	153	26.06	126	70	88.67	1	1	1	0	10	49	0	0	0	1	0	0	0	0	0	0	0	0	0	0	0	0	0	0	3	3	0	19507
1393	46	113	56	34	36.6	0.95	38.1	1.85	4220	100000	0.95	0	35	56	153	23.92	125	75	91.67	1	1	0	1	10	50	0	0	0	0	0	0	0	0	0	1	0	0	0	0	0	0	0	0	4	0	0	21097
1394	45.1	109	78.3		46	1.27	6.94	0.27	35891	1995	1.27	0	30	56	153	23.92	93	76	81.67	1	1	0	1	10	50	0	0	0	0	0	0	0	0	0	0	0	0	0	0	0	0	0	0	3	0	0	22617
1395	51	117	53		36.4	0.95	34.6	2.15	16362	100000	0.95	0	32	61	153	26.06	116	73	87.33	1	0	1	1	10	50	0	0	0	0	0	1	0	0	1	0	0	0	0	0	0	0	0	0	3	3	0	23595
1396	46.5	120	65	38	42.5	0.99	23.3	1.51	525	100000	0.99	0	36	57	153	24.35	121	82	95	1	1	1	1	10	50	0	0	0	0	0	0	1	0	0	1	2	0	0	0	1	0	0	0	4	0	0	24759
1397	72	130		39	28.8	0.77	3.51	0.43	1650	1204	0.77	0	38	74	153	31.61	111	67	81.67	1	1	0	1	10	50	0	0	0	0	0	1	1	0	0	1	0	0	0	0	0	0	0	0	4	4	0	25546
1398	43.5	117	62	35	38.1	0.89	28.5	1.58	1243	100000	0.89	0	33	57	153	24.35	133	74	93.67	1	1	0	1	10	50	0	0	0	0	0	0	1	0	0	1	0	1	0	0	0	0	0	0	3	0	0	25590
1399	55	117		35	24	0.67	21.5	1.49	806	48300	0.67	0	28	62	153	26.49	110	83	92	1	1	1	0	9.67	50	0	1	1	0	0	0	0	0	0	1	0	0	0	0	0	0	0	0	0	3	0	26335
1400	69.2	118	61	35	25	0.8	32.5	2.76	72	22540	0.8	1	36	78	153	33.32	115	68	83.67	1	1	1	0	10	48	0	0	0	0	0	0	1	0	0	0	0	0	0	1	1	0	0	0	4	4	0	26496
1401	45	111	48	35	28	0.74	48.6	2.13	185	83543	0.74	0	29	60	153	25.63	118	68	84.67	1	1	0	0	10	50	0	0	0	0	0	0	0	0	0	0	0	0	0	0	0	0	0	0	0	3	0	28567
1402	64	132	62	46	40.2	0.95	7.94	0.9	9720	100000	0.95	0	28	75	153	32.04	133	80	97.67	1	1	0	1	10	50	0	0	0	0	0	0	0	0	0	0	0	0	0	0	0	0	0	0	0	4	0	29235
1403	71.1	118	63	35	32.3	1.06	20.2	1.76	408	30131	1.06	0	36	71	153	30.33	130	81	97.33	1	1	1	1	9	50	0	0	0	0	0	0	0	0	0	0	0	0	0	0	0	0	0	0	4	4	0	31967
1404	59	122	62	40	45.6	1.21	18.4	1.54	2964	100000	1.21	0	30	69	153	29.48	134	66	88.67	1	1	1	1	10	50	1	0	2	0	1	0	1	0	0	0	0	0	0	0	0	0	0	0	3	3	0	36307
1405	53	121		35	52.8	1.31	11	0.81	9325	39571	1.31	0	31	66	153	28.19	115	65	81.67	1	1	0	1	10	50	0	0	0	0	0	0	0	0	0	0	0	0	0	0	1	0	0	0	3	3	0	36687
1406	50	114		33	28.1	0.76	22.1	1.19	355	10033	0.76	0	37	61	153	26.06	106	55	72	1	1	1	0	10	50	0	0	0	0	0	0	0	0	0	1	0	0	0	0	0	0	0	0	4	3	0	37372
1407	46.5	112	47	33	37.5	1	28.5	1.33	21191	100000	1	0	30	64	153	27.34	120	80	93.33	1	1	0	1	10	50	0	0	0	0	1	0	0	0	0	1	0	0	0	0	0	0	0	0	3	3	0	38298
1408	50.4	114	59	35	24.8	0.67	75.9	4.12	708	100000	0.67	1	34	67	153	28.62				1	1	1	0	10	50	0	0	0	0	0	0	0	0	0	1	0	0	0	0	0	0	0	0	3	3	0	232
1409	47.5	121		38	57.1	1.32	25.6	1.75	641	35840	1.32	0	36	58	153	24.78				1	1	1	0	10	50	0	0	0	1	0	0	0	0	1	0	0	0	0	0	0	0	0	0	4	0	0	583
1410	46.7	114		27	48.8	1.26	27.1	1.39	4147	100000	1.26	0	27	60	153	25.63				1	1	1	1	10	50	0	0	0	0	0	0	0	0	0	0	0	0	0	0	0	0	0	0	0	3	0	6980
1411	61	132		44	55.1	1.25	7.89	0.85	2324	12680	1.25	0	37	73	153	31.18				1	1	1	0	10	50	0	0	0	0	0	0	1	0	0	0	0	0	0	0	0	0	0	0	4	4	0	10650
1412	55	117		36	38.6	1.06	10.9	0.71	2722	9858	1.06	0	36	64	153	27.34	116	67	83.33	1	1	1	1	10	50	0	0	0	0	0	0	1	0	0	0	0	0	0	0	0	0	0	0	4	3	0	15617
1413	54	113		36	35.5	1.03	14.9	0.81	680	4062	1.03	0	40	63	153	26.91	151	97	115	1	1	1	0	10	48	1	0	2	0	0	0	0	1	0	0	0	0	0	0	0	0	0	1	5	3	1	25285
1414	55	120	63	22	45	1.17	17.3	1.27	1305	10823	1.17	0	34	63	153	26.91	139	71	93.67	1	1	0	0	10	50	0	0	0	0	0	0	0	1	0	0	0	0	0	0	0	0	0	0	3	3	0	29065
1415	50.5	120	58	19	37.7	0.92	34.6	2.39	61	12161	0.92	0	39	60	153	25.63	134	67	89.33	1	1	0	0	10	50	0	0	0	0	0	0	0	0	0	0	0	0	0	0	0	0	0	0	4	3	0	36685
1416	53.5	124		39	46.2	1.1	5.95	0.48	18208	14120	1.1	0	29	64	153	27.34	116	65	82	1	1	1	1	10	50	0	0	0	0	0	0	0	0	0	0	0	0	0	0	0	0	0	0	0	3	0	37377
1417	53	121	60	34	31.5	0.78	18.4	1.36	1644	100000	0.78	0	30	69	153	29.48	123	78	93	1	1	0	1	10	50	0	0	0	0	0	0	0	0	0	0	0	0	0	0	1	0	0	0	3	3	0	38440
1418	58.5	129	75	40	56.8	1.32	16	1.59	2763	100000	1.32	0	33	55	153	23.5	105	62	76.33	1	1	1	1	10	50	0	0	0	0	0	0	1	0	0	0	0	0	0	0	0	0	0	0	3	0	0	33269
1419	54.5	111		34	25.9	0.78	44	2.22	149	26627	0.78	0	35	58	153	24.78	106	68	80.67	1	1	1	1	10	50	0	0	0	0	0	0	1	0	0	0	0	0	0	0	0	0	0	0	4	0	0	33792
1420	44.9	122		38	59.5	1.3	16.3	1.11	8879	100000	1.3	0	24	61	153	26.06				1	0	1	0	10	50	0	0	0	0	0	0	0	0	0	0	0	0	0	0	0	0	0	0	1	3	0	9272
1421	46	118	52	37	42.1	1	8.39	0.5	58334	100000	1	0	29	61	153	26.06	119	77	91	0	0	0	1	9.67	50	0	0	0	0	0	0	0	0	0	0	0	0	0	0	1	0	0	0	0	3	0	11266
1422	49.5	115	59	37	59.5	1.57	21.1	1.18	6954	100000	1.57	0	33	66	153	28.19	119	83	95	1	1	0	1	10	52	0	0	0	0	0	0	0	1	0	1	0	0	0	0	0	0	0	2	3	3	0	15142
1423	43	116	48		71.6	1.7	17.4	0.92	14501	59882	1.7	0	30	58	153	24.78	129	87	101	0	0	0	1	10	51	0	0	0	0	0	0	1	0	1	0	0	1	0	0	0	0	0	2	3	0	0	18111
1424	45.4	116	63	20	56.3	1.38	33	1.81	67263	100000	1.38	0	23	58	153	24.78	122	71	88	1	0	0	0	10	50	0	0	0	0	0	0	0	0	0	1	0	0	0	0	0	0	0	0	1	0	0	24961
1425	49.5	121	52	36	28.6	0.68	7.8	0.55	4300	8587	0.68	0	29	58	153	24.78	98	62	74	0	0	0	1	10	50	0	0	0	0	0	0	0	0	0	0	0	0	0	0	0	0	0	0	0	0	0	25356
1426	58.5	122	50	35	26.6	0.7	23.1	1.92	484	59946	0.7	0	28	73	153	31.18	123	94	103.67	0	0	1	1	10	52	0	0	0	0	0	0	0	0	0	0	0	0	0	0	0	2	0	0	0	4	0	26487
1427	60	124		33	22	0.57	4.4	0.4	2796	1883	0.57	0	30	73	153	31.18	122	89	100	1	0	1	1	10	50	0	0	0	0	0	0	0	1	0	0	0	0	0	0	0	0	0	0	3	4	0	30245
1428	50.3	129	61	42	60.1	1.25	32.7	2.88	2103	100000	1.25	1	31	60	153.5	25.46				1	1	0	0	10	50	0	0	0	0	0	0	0	0	1	0	0	0	0	0	0	0	0	0	3	3	0	101
1429	44.5	114	48	34	42.3	1.06	10.6	0.52	7911	86759	1.06	0	29	66	154	27.83				0	0	1	1	10	48	0	0	0	0	0	1	0	0	0	0	0	0	0	0	0	1	0	1	0	3	0	137
1430	47	123	62.6	39	28.3	0.62	8.64	0.62	11833	100000	0.62	0	27	57	154	24.03				0	0	1	0	10	50	0	0	0	0	0	1	1	0	0	0	0	0	0	0	0	0	0	0	0	0	0	282
1431	41	120	58	39	44.7	0.96	35	2.1	2338	100000	0.96	0	31	48	154	20.24				0	0	0	1	10	50	0	0	0	0	0	0	0	0	0	0	0	0	0	0	1	0	0	0	3	0	0	972
1432	47	124		40	75.4	1.64	12.5	0.93	17327	79625	1.64	0	27	65	154	27.41				0	0	0	1	10	50	0	0	0	0	0	0	0	0	0	0	0	0	0	0	1	0	0	0	0	3	0	1057
1433	43	118	68.1	36	46.1	1.06	12	0.69	42671	100000	1.06	0	31	52	154	21.93				0	0	0	0	10	50	0	0	0	0	0	1	0	0	1	0	0	0	0	0	0	0	0	0	3	0	0	1483
1434	60.8	119	61	36	26.1	0.74	21.6	1.68	8053	100000	0.74	0	28	67	154	28.25				0	0	1	0	10	50	0	0	0	0	0	0	1	0	0	0	0	0	0	0	0	0	0	0	0	3	0	1745
1435	53.6	132		40	55	1.14	12.2	1.18	5781	100000	1.14	0	24	64	154	26.99				0	0	0	0	10	50	0	0	0	0	0	0	0	0	0	1	0	0	0	0	0	0	0	0	1	3	0	2328
1436	64	113	67	35	32.8	1.08	7.97	0.5	72418	100000	1.08	0	31	70	154	29.52				0	0	1	0	10	50	0	0	0	0	0	0	0	0	1	0	0	0	0	0	1	0	0	0	3	3	0	2371
1437	58.5	121	61	37	47.9	1.28	22.9	1.84	17356	100000	1.28	0	25	67	154	28.25				0	0	0	0	10	50	1	0	2	0	0	0	1	0	1	0	0	0	0	0	0	0	0	0	0	3	0	2417
1438	44.9	112	50		26.8	0.7	18.9	0.86	14111	100000	0.7	0	30	56.7	154	23.91	104	69	80.67	0	0	1	1	10	50	0	0	0	0	0	0	0	0	0	0	0	0	0	0	1	0	0	0	3	0	0	2527
1439	42.5	120		36	78.3	1.72	37.7	2.31	2637	100000	1.72	0	25	54	154	22.77				0	0	0	0	10	50	0	0	0	0	0	1	0	0	0	1	0	0	0	0	1	0	0	0	0	0	0	2771
1440	47	115	47	32	12.9	0.33	46.1	2.48	56	11413	0.33	0	27	59	154	24.88				0	0	0	0	10	50	0	0	0	0	0	0	0	0	1	0	0	1	0	0	0	0	0	0	0	0	0	3442
1441	50.5	120	62	36	50	1.23	32	2.21	12214	100000	1.23	0	25	59	154	24.88				0	0	0	0	10	50	0	0	0	0	0	0	0	0	0	1	0	0	0	0	0	0	0	0	0	0	0	4260
1442	61.1	111	57		33.6	1.11	49.8	2.77	344	100000	1.11	1	30	71	154	29.94				0	0	1	0	8.33	50	0	0	0	0	0	0	0	0	1	0	0	0	0	0	0	0	0	0	3	3	0	4291
1443	47.6	120	70	39	36	0.85	21.5	1.42	13231	100000	0.85	0	28	57	154	24.03				0	0	0	0	10	50	0	0	0	0	0	0	0	0	0	0	0	0	0	0	0	0	0	0	0	0	0	4726
1444	50.4	125	73.1	32	45.6	1.02	12.3	0.99	36496	100000	1.02	0	29	60	154	25.3				0	0	1	1	10	49	0	0	0	0	0	1	1	0	0	0	0	0	0	0	0	1	0	0	0	3	0	4768
1445	59.5	120	71		30.2	0.83	5.24	0.41	78407	100000	0.83	0	28	70	154	29.52				0	0	0	0	10	50	0	0	0	0	1	0	0	0	1	0	0	0	0	0	1	0	0	0	0	3	0	4848
1446	58	112			63.4	1.98	40.8	2.27	1442	100000	1.98	0	31	70	154	29.52				0	0	0	0	10	50	0	0	0	0	0	0	0	0	0	0	0	0	0	0	0	0	0	0	3	3	0	5255
1447	53.4	112	66	35	58.7	1.72	21.2	1.1	6757	100000	1.72	0	31	63	154	26.56				0	0	0	1	10	50	0	0	0	0	0	0	1	0	0	0	0	0	0	0	1	0	0	0	3	3	0	5354
1448	62.6	114	61.8	32	45.7	1.46	24.1	1.57	15139	100000	1.46	0	30	67	154	28.25				0	0	0	0	8	35	0	0	0	0	0	0	1	0	1	0	0	0	0	0	0	0	0	1	3	3	1	5398
1449	50	115	54	34.5	26.7	0.71	5.5	0.31	80154	100000	0.71	0	24	60	154	25.3				0	0	0	0	8	50	0	0	0	1	0	0	0	0	1	0	0	0	0	0	1	0	0	0	1	3	0	5783
1450	48	115		32	50.7	1.31	17.9	0.98	5823	47660	1.31	0	32	62	154	26.14				0	0	0	0	10	50	0	0	0	0	0	0	0	0	0	0	0	0	0	0	1	0	0	0	3	3	0	6187
1451	75	123		36	32.4	1.02	4.73	0.52	11615	12741	1.02	0	30	80	154	33.73				0	0	1	1	10	50	0	0	0	0	0	0	0	1	0	0	0	0	0	0	1	1	0	0	3	4	0	6394
1452	53.6	127	55		39.1	0.88	14.7	1.3	22712	100000	0.88	0	28	63	154	26.56				0	0	0	1	10	50	0	0	0	0	0	0	0	0	0	0	0	0	0	0	1	0	0	0	0	3	0	6854
1453	48	107	53	32	25	0.74	68.5	2.62	10093	100000	0.74	1	26	64	154	26.99				0	0	1	0	10	51	0	0	0	0	0	0	0	1	0	0	0	0	0	0	0	0	0	2	0	3	0	6868
1454	68	122	62	37	32.3	0.95	13.9	1.33	25937	100000	0.95	0	29	82	154	34.58				0	0	1	1	10	50	0	0	0	0	0	0	0	0	0	0	0	0	0	0	0	0	0	0	0	4	0	7090
1455	54.5	114	48	32	29.9	0.86	17.3	0.99	62599	100000	0.86	0	31	66	154	27.83				0	0	0	1	10	50	0	0	0	0	0	0	1	0	1	0	0	0	0	0	0	0	0	0	3	3	0	7809
1456	45	113	58	19	42.9	1.1	20.4	0.98	81012	100000	1.1	0	28	61	154	25.72				0	0	0	0	10	50	0	0	0	0	0	1	0	0	1	0	0	0	0	0	0	0	0	0	0	3	0	8561
1457	54.5	119	65.1	35	30.2	0.79	12.8	0.9	4926	16412	0.79	0	26	67	154	28.25				0	0	1	1	10	45	0	1	1	0	0	1	1	0	0	0	0	0	0	0	0	0	0	1	0	3	1	8682
1458	48.5	121	59		36.2	0.85	12.9	0.89	26977	100000	0.85	0	27	62	154	26.14				0	0	0	0	10	50	0	0	0	0	0	1	0	1	0	0	0	0	0	0	1	0	0	0	0	3	0	9016
1459	54.5	118	64	34	23	0.61	19.9	1.35	721	32425	0.61	0	29	67	154	28.25				0	0	1	0	10	50	0	0	0	0	0	0	0	0	0	1	0	0	0	0	0	0	0	0	0	3	0	9279
1460	56.9	124	62	38	43.2	1.07	6.6	0.57	100000	100000	1.07	0	29	64	154	26.99	106	88	94	0	0	1	1	9.33	50	0	0	0	0	0	1	1	0	0	0	0	0	0	0	0	0	0	0	0	3	0	9838
1461	72	113	56	31	23.7	0.86	16.8	1.2	29074	100000	0.86	0	31	89	154	37.53	122	70	87.33	0	0	0	1	10	50	0	0	0	0	0	0	0	0	0	1	0	1	0	0	0	0	0	2	3	4	0	10611
1462	48.4	116	55	35	34.7	0.89	5.37	0.3	86752	100000	0.89	0	29	63	154	26.56	111	77	88.33	0	0	0	0	10	50	0	0	0	0	0	0	0	0	0	1	0	1	0	0	1	0	0	0	0	3	0	10713
1463	52	113		30	18.6	0.52	13.4	0.71	542	2993	0.52	0	35	69	154	29.09	108	81	90	0	0	0	0	10	50	0	0	0	0	0	0	0	0	0	0	0	0	0	0	0	0	0	0	4	3	0	11185
1464	47	115	51		52.2	1.33	28.4	1.53	18481	100000	1.33	0	28	63	154	26.56				0	0	0	0	10	50	0	0	0	0	0	0	0	1	0	0	0	0	0	0	0	0	0	0	0	3	0	11338
1465	50.8	117	67	33	34.6	0.9	25	1.55	30741	100000	0.9	0	27	61	154	25.72	114	76	88.67	0	0	0	1	10	50	0	0	0	0	0	0	0	0	1	0	0	0	0	0	0	1	0	2	0	3	0	11974
1466	52.5	115	55	35	21.9	0.6	10.2	0.59	46650	100000	0.6	0	27	71	154	29.94	118	71	86.67	0	0	1	0	10	50	0	0	0	0	0	0	0	0	0	0	0	0	0	0	0	0	0	0	0	3	0	12626
1467	58.7	115	61		19.8	0.59	9.07	0.58	6166	100000	0.59	0	31	68	154	28.67	116	75	88.67	0	0	0	1	10	50	0	0	0	0	0	0	0	0	0	0	0	0	0	0	0	0	0	0	3	3	0	12709
1468	52	118	60	35	33.4	0.86	11	0.72	24242	100000	0.86	0	28	60	154	25.3	115	68	83.67	0	0	1	0	9.67	47	0	0	0	0	1	1	1	0	0	0	0	0	0	0	1	0	0	1	0	3	1	12719
1469	52.5	115		31	44.3	1.22	71.8	4.2	151	100000	1.22	1	28	62	154	26.14	124	87	99.33	0	0	0	0	10	50	0	0	0	0	0	1	0	1	1	0	0	0	0	0	0	0	0	0	0	3	0	12870
1470	51	119	59		26.5	0.66	18.8	1.26	6863	100000	0.66	0	28	64	154	26.99				0	0	1	0	10	50	0	0	0	0	0	0	0	0	0	0	0	0	0	0	0	0	0	0	0	3	0	13024
1471	50	117	61	32	39.7	1.02	12.1	0.74	41938	100000	1.02	0	32	62	154	26.14	106	80	88.67	0	0	0	0	10	50	0	0	0	0	0	0	0	0	0	0	0	0	0	0	0	0	0	0	3	3	0	13592
1472	50.4	123	66	37	42.3	0.98	8.16	0.62	61133	100000	0.98	0	29	62	154	26.14	122	76	91.33	0	0	1	1	10	49	0	0	0	0	0	1	0	0	0	0	0	0	0	0	0	0	0	0	0	3	0	13618
1473	70	120	63	36	42.3	1.33	24.4	2.25	4754	100000	1.33	0	29	81	154	34.15	133	77	95.67	0	0	1	1	10	50	0	0	0	0	0	0	0	0	0	0	0	0	0	0	0	0	0	0	0	4	0	13865
1474	51	108	67.7	33	47.2	1.44	15	0.62	100000	100000	1.44	0	28	69	154	29.09	112	76	88	0	0	0	1	10	50	0	0	0	0	0	0	0	0	1	0	0	0	0	0	0	0	0	0	0	3	0	14486
1475	47	105	36		12.7	0.38	89.3	3.07	167	100000	0.38	1	25	60	154	25.3	121	71	87.67	0	0	0	1	10	50	0	0	0	0	0	0	0	0	0	0	0	0	0	0	0	0	0	0	0	3	0	14631
1476	46.5	121	57	36	33	0.75	10.5	0.7	16024	100000	0.75	0	26	62	154	26.14	112	65	80.67	0	0	0	0	10	50	0	0	0	0	0	0	0	0	0	0	0	0	0	0	0	0	0	0	0	3	0	15192
1477	50	118	67.9	36	36.9	0.93	10.9	0.69	10172	100000	0.93	0	26	60	154	25.3	111	69	83	0	0	0	0	10	50	0	0	0	0	0	0	0	0	0	0	0	0	0	0	0	0	0	0	0	3	0	15237
1478	64	118	53	35	27.8	0.84	9.28	0.72	42992	100000	0.84	0	31	72	154	30.36	116	70	85.33	0	0	0	1	10	50	0	0	0	0	0	0	1	0	1	0	0	0	0	0	0	0	0	0	3	4	0	15357
1479	46.3	118		38	57.6	1.38	11.2	0.67	25901	49382	1.38	0	24	55	154	23.19	124	69	87.33	0	0	0	0	10	50	0	0	0	0	0	0	0	0	0	0	0	0	0	0	0	0	0	0	1	0	0	17745
1480	53.8	124	59	39	47.8	1.14	31.3	2.58	7904	100000	1.14	1	26	67	154	28.25	112	65	80.67	0	0	0	0	10	50	0	0	0	0	0	0	0	0	1	0	0	0	0	0	0	1	0	0	0	3	0	17753
1481	55.3	106		30	35.7	1.19	21.7	0.88	2757	18062	1.19	0	36	63	154	26.56	141	89	106.33	0	0	1	1	10	47	1	0	2	0	1	0	0	0	0	0	0	0	0	0	0	0	0	1	4	3	0	17759
1482	46	117	66	35	30.8	0.75	13	0.75	22189	100000	0.75	0	20	59	154	24.88	133	80	97.67	0	0	0	0	10	50	0	0	0	0	0	0	0	1	0	0	0	0	0	0	0	0	0	0	1	0	0	17847
1483	49.5	120	70	39	28.6	0.69	7.97	0.54	21282	100000	0.69	0	29	61	154	25.72	104	65	78	0	0	0	1	7.67	50	0	0	0	0	0	0	0	0	0	0	0	0	0	0	1	0	0	0	0	3	0	17858
1484	50.3	112	62	35	36.3	1.02	12.9	0.64	9972	24499	1.02	0	29	62	154	26.14	120	78	92	0	0	0	1	10	50	0	0	0	0	0	0	0	0	0	0	0	0	0	0	0	0	0	0	0	3	0	17925
1485	46.5	120	55	34	83.2	1.93	22.2	1.44	16819	100000	1.93	0	29	58	154	24.46	112	65	80.67	0	0	0	0	10	50	0	0	0	0	0	0	0	0	0	0	0	0	0	0	0	0	0	0	0	0	0	18228
1486	53.8	120	58.1	39	41.5	1.06	27.7	2.01	17364	100000	1.06	0	30	58	154	24.46	114	78	90	0	0	1	1	9.33	49	0	0	0	1	0	0	1	0	0	0	0	0	0	0	0	0	0	0	3	0	1	18478
1487	52.7	118	47.4		20.6	0.54	77.8	5.38	15	75091	0.54	1	29	60	154	25.3	112	68	82.67	0	0	1	0	10	50	0	0	0	0	0	0	1	0	0	0	0	0	0	0	0	0	0	0	0	3	0	18515
1488	59.5	117	61	35	27.8	0.81	8.88	0.62	32437	100000	0.81	0	28	69	154	29.09	107	87	93.67	0	0	0	0	10	50	0	0	0	0	0	0	0	1	0	0	0	0	0	0	1	0	0	0	0	3	0	18729
1489	56.1	117	61	35	36.2	1.01	7.39	0.49	95280	100000	1.01	0	29	69	154	29.09	122	75	90.67	0	0	0	0	10	50	0	0	0	0	0	0	0	0	0	1	0	0	0	0	0	0	0	0	0	3	0	19537
1490	57.5	117	68	38	30.2	0.85	20.6	1.41	10964	100000	0.85	0	28	68	154	28.67	128	79	95.33	0	0	0	1	10	50	0	0	0	0	1	0	0	0	0	0	0	0	0	0	1	0	0	0	0	3	1	19570
1491	47.1	119	58	35	41.6	0.99	14.3	0.9	54484	100000	0.99	0	28	56	154	23.61	112	78	89.33	0	0	1	0	10	50	0	0	0	0	0	0	0	0	0	0	0	0	0	0	0	0	0	0	0	0	0	19595
1492	50	122	52	37	39.3	0.92	16.5	1.21	728	5790	0.92	0	30	57	154	24.03	112	70	84	0	0	0	1	10	50	0	0	0	0	0	0	1	0	0	0	0	0	0	0	0	0	0	0	3	0	0	20042
1493	53	114	61	33	28.1	0.79	9.13	0.51	6375	8906	0.79	0	30	61	154	25.72	112	67	82	0	0	1	1	10	47	0	0	0	0	0	0	0	0	0	0	0	0	0	0	0	1	0	0	3	3	0	20074
1494	48	125	64	42	38.5	0.83	41.6	3.23	5839	100000	0.83	1	29	58	154	24.46	114	69	84	0	0	0	0	10	50	0	0	0	0	0	0	0	1	1	0	0	0	0	0	0	0	0	0	0	0	0	20103
1495	50.5	110	61	32	36	1.05	18.8	0.85	41516	100000	1.05	0	25	71	154	29.94	121	74	89.67	0	0	0	1	10	50	0	0	0	0	0	0	0	0	0	0	0	0	0	0	0	0	0	0	0	3	0	20404
1496	54.5	116	61	39	40.2	1.11	7.52	0.47	30059	100000	1.11	0	27	53	154	22.35	90	68	75.33	0	0	1	1	10	50	0	0	0	0	0	0	0	1	1	0	0	0	0	0	0	0	0	0	0	0	0	20744
1497	45.1	116	55		28.2	0.69	9.96	0.54	25684	100000	0.69	0	29	56	154	23.61	122	85	97.33	0	0	0	1	10	50	0	0	0	0	0	0	0	0	0	0	0	0	0	0	0	0	0	0	0	0	0	20845
1498	45	116	55		59	1.45	105	5.97	71	100000	1.45	1	28	57	154	24.03	123	74	90.33	0	0	0	0	10	50	0	0	0	0	0	1	0	0	0	0	0	0	0	0	1	0	0	0	0	0	0	21630
1499	52.9	116	68	18	52.4	1.42	12.2	0.74	49459	100000	1.42	0	25	62	154	26.14	112	65	80.67	0	0	0	1	10	50	0	0	0	0	0	1	0	0	0	1	0	1	0	0	1	0	0	0	0	3	0	22041
1500	53	123	63	37	62.4	1.5	21.4	1.69	1948	100000	1.5	0	30	58	154	24.46	125	58	80.33	0	0	0	0	10	50	0	0	0	0	0	0	0	0	0	0	0	0	0	0	1	0	0	0	3	0	0	22128
1501	39.8	121	58		48.1	1	37	2.27	2072	100000	1	0	27	46	154	19.4	103	60	74.33	0	0	1	1	10	50	0	0	0	0	0	1	0	0	1	0	0	0	0	0	0	0	0	0	0	0	0	22278
1502	53	120		38	53	1.34	14.9	1.06	7197	77178	1.34	0	29	61	154	25.72	99	53	68.33	0	0	0	1	10	50	0	0	0	0	0	0	0	0	0	0	0	0	0	0	0	1	0	0	0	3	0	22428
1503	57	114	56	35	25.6	0.76	10.9	0.65	12751	100000	0.76	0	23	73	154	30.78	111	75	87	0	0	0	0	10	50	0	0	0	0	0	0	0	0	0	0	0	0	0	0	0	0	0	0	1	4	0	22597
1504	47.7	115	56	36	67.4	1.74	24.6	1.34	77982	100000	1.74	0	26	60	154	25.3	102	74	83.33	0	0	0	1	10	50	0	0	0	0	0	0	0	0	0	1	0	0	0	0	0	0	0	0	0	3	0	22810
1505	55	121		36	21.9	0.56	8.91	0.7	2251	11566	0.56	0	26	67	154	28.25	115	82	93	0	0	0	0	10	50	0	0	0	0	0	0	0	1	0	0	0	0	0	0	0	0	0	0	0	3	0	22927
1506	49.6	129	73.4	44	48.2	0.99	26.2	2.28	3569	100000	0.99	0	27	59	154	24.88	115	69	84.33	0	0	0	1	10	50	0	0	0	0	0	0	0	0	0	0	0	0	0	0	0	1	0	0	0	0	0	23026
1507	51.5	123		36	46.5	1.09	48.9	3.79	104	60908	1.09	1	32	63	154	26.56	115	65	81.67	0	0	1	0	10	48	0	0	0	0	0	0	1	0	0	0	0	0	0	0	0	1	0	1	3	3	2	23124
1508	47.9	116	54	34	36.6	0.93	19.6	1.11	34307	100000	0.93	0	30	60	154	25.3	114	69	84	0	0	1	0	10	50	0	0	0	0	0	1	0	0	0	0	0	0	0	0	0	0	0	0	3	3	0	23876
1509	46	111	61	20	21.7	0.58	24.4	1.08	3776	100000	0.58	0	27	60	154	25.3	108	63	78	0	0	0	0	10	50	0	0	0	0	0	0	0	0	0	0	0	0	0	0	0	0	0	0	0	3	0	24319
1510	70	120		41	36.7	1.15	13.1	1.21	4292	87948	1.15	0	29	80	154	33.73	123	71	88.33	0	0	0	1	10	50	0	0	0	0	0	0	0	0	0	1	0	0	0	0	0	1	0	0	0	4	0	24372
1511	59	111	78	24	32.1	1.03	15.2	0.82	51363	100000	1.03	0	25	64	154	26.99	121	71	87.67	0	0	1	0	10	50	0	0	0	0	1	1	0	0	0	0	0	0	0	0	0	0	0	0	0	3	0	24496
1512	55.3	122	63.6	38	39.2	0.99	16.2	1.28	7812	100000	0.99	0	31	66	154	27.83	91	52	65	0	0	1	1	10	50	0	0	0	0	0	1	0	0	0	0	0	0	0	0	1	0	0	0	3	3	0	24660
1513	58.4	125		42	27.7	0.69	11.6	1.05	2048	40257	0.69	0	26	72	154	30.36	129	78	95	0	0	0	0	10	50	0	0	0	0	0	1	0	1	1	0	0	0	0	0	0	0	0	0	0	4	0	24671
1514	52.5	116		36	37.4	1.01	9.38	0.57	13362	21619	1.01	0	27	57	154	24.03	112	61	78	0	0	1	1	10	50	0	0	0	0	0	1	0	0	0	0	0	0	0	0	0	0	0	0	0	0	0	24672
1515	69.8	122	62	42	32.1	0.97	3.29	0.32	62121	100000	0.97	0	30	84	154	35.42	127	88	101	0	0	0	1	10	50	0	0	0	0	0	1	0	0	0	0	0	1	0	0	0	0	0	0	3	4	0	24694
1516	57	118		36	57.4	1.61	12.2	0.9	16092	68070	1.61	0	28	70	154	29.52	116	68	84	0	0	1	0	10	50	0	0	0	0	0	0	0	0	0	0	0	0	0	0	0	0	0	0	0	3	2	25038
1517	50	114	53	33	23.8	0.64	27.8	1.5	9029	100000	0.64	0	26	62	154	26.14	124	78	93.33	0	0	0	1	9.5	50	0	0	0	0	0	1	0	0	0	0	0	0	0	0	0	0	0	0	0	3	0	25231
1518	47.1	120	65	37	17.7	0.41	38.1	2.5	1196	100000	0.41	1	23	58	154	24.46	102	85	90.67	0	0	0	1	7.5	50	0	0	0	0	0	1	0	0	0	0	0	0	0	0	0	0	0	0	1	0	0	25932
1519	45	118	57		50.9	1.21	51.2	3.09	3068	100000	1.21	1	28	54	154	22.77	134	82	99.33	0	0	0	0	10	50	0	0	0	0	0	0	1	0	0	0	0	0	0	0	0	0	0	0	0	0	0	26561
1520	49	118	62	36	42.1	1.05	19.7	1.23	10178	100000	1.05	0	28	64	154	26.99	128	85	99.33	0	0	0	1	10	50	0	0	0	0	0	0	0	0	0	0	0	0	0	0	0	0	0	0	0	3	0	26574
1521	45	115	62	36	49.4	1.23	58.4	3.06	11810	100000	1.23	1	28	60	154	25.3	121	74	89.67	0	0	0	1	10	50	0	0	0	0	0	0	0	0	1	0	0	0	0	0	1	0	0	0	0	3	0	26686
1522	42.5	116	68	21	31.3	0.74	14.3	0.75	20857	100000	0.74	0	28	54	154	22.77	124	68	86.67	0	0	0	1	10	50	0	0	0	0	0	0	0	0	1	0	0	0	0	0	0	0	0	0	0	0	0	27148
1523	50	114		34	34.4	0.93	14.5	0.78	8793	50406	0.93	0	20	65	154	27.41	143	94	110.33	0	0	0	1	10	50	0	1	1	0	0	0	0	0	0	1	0	0	0	0	1	0	0	0	1	3	0	27169
1524	45	123	62	39	53	1.14	11.4	0.8	14787	100000	1.14	0	31	55	154	23.19	114	75	88	0	0	0	1	10	50	0	0	0	0	0	0	1	0	0	0	0	0	0	0	1	0	0	0	3	0	0	27503
1525	45	123	62	39	53	1.14	11.4	0.8	14787	100000	1.14	0	31	55	154	23.19	114	75	88	0	0	0	1	10	50	0	0	0	0	0	0	1	0	0	0	0	0	0	0	1	0	0	0	3	0	0	27503
1526	55.5	115	64		31.4	0.9	4.44	0.27	91873	100000	0.9	0	29	67	154	28.25	142	87	105.33	0	0	1	0	10	50	0	1	1	0	0	0	0	0	0	0	0	0	0	0	0	0	0	0	0	3	0	27821
1527	52.8	116		36	44.5	1.21	16.4	1	6258	63478	1.21	0	30	69	154	29.09	116	75	88.67	0	0	0	0	10	50	0	0	0	0	0	1	0	0	0	1	0	0	0	0	0	0	0	0	3	3	0	27944
1528	45	114	66	34	32.2	0.81	9.41	0.47	72194	100000	0.81	0	26	59	154	24.88	133	84	100.33	0	0	1	1	10	49	0	0	0	0	0	0	0	1	0	0	0	0	0	0	0	1	0	0	0	0	0	27954
1529	52	122		36	35.7	0.86	42.5	3.21	109	49320	0.86	1	32	61	154	25.72	113	75	87.67	0	0	0	0	10	50	0	0	0	0	0	0	0	0	0	0	0	0	0	0	0	0	0	0	3	3	0	28051
1530	47	114	69		29.3	0.77	58.2	3.23	466	100000	0.77	1	30	60	154	25.3	113	66	81.67	0	0	0	0	10	50	0	0	0	0	0	1	0	0	0	0	0	0	0	0	0	0	0	0	3	3	0	28394
1531	59	116	55	33	16.8	0.49	6.72	0.45	777	1183	0.49	0	32	67	154	28.25	126	76	92.67	0	0	1	1	10	46	0	0	0	0	0	0	0	0	1	0	0	0	0	0	1	0	0	1	3	3	1	28411
1532	47	120	63	40	67.9	1.59	15.3	1	11350	72962	1.59	0	29	70	154	29.52	104	73	83.33	0	0	1	0	10	50	0	0	0	0	0	0	0	1	0	0	0	0	0	0	0	2	0	2	0	3	0	28425
1533	57	121	63	36	34	0.89	9.93	0.78	38690	100000	0.89	0	30	63	154	26.56	101	69	79.67	0	0	0	0	10	48	0	0	0	0	0	0	0	0	1	0	0	0	0	0	1	0	1	1	3	3	1	28775
1534	54	112	61	30	23.3	0.69	24.4	1.28	22482	100000	0.69	0	26	70	154	29.52	126	83	97.33	0	0	1	0	10	50	0	0	0	0	0	0	1	0	0	0	0	0	0	0	0	0	0	0	0	3	0	29001
1535	51	118	65	35	24.2	0.62	13.3	0.86	19044	100000	0.62	0	29	65	154	27.41	112	75	87.33	0	0	0	1	9	50	0	0	0	0	0	1	0	1	0	0	0	0	0	0	0	0	0	0	0	3	0	29583
1536	45.5	135		43	50.9	0.87	20.1	2.05	439	59106	0.87	0	32	70	154	29.52	137	88	104.33	0	0	0	0	10	50	0	0	0	0	0	0	0	0	0	0	0	0	0	0	0	2	0	0	3	3	0	29610
1537	57	117	62	40	31	0.87	3.99	0.27	70515	100000	0.87	0	32	69	154	29.09	127	86	99.67	0	0	1	1	10	50	0	0	0	0	0	0	0	0	0	0	0	0	0	0	0	0	0	0	3	3	0	29861
1538	48	120		36	33.3	0.79	9.97	0.66	4126	15077	0.79	0	31	63	154	26.56	110	69	82.67	0	0	1	0	10	49	0	0	0	0	0	1	0	0	0	0	0	0	0	0	1	0	0	0	3	3	0	29973
1539	60	126	69	41	44.1	1.1	2.93	0.27	86582	88089	1.1	0	30	70	154	29.52	100	69	79.33	0	0	0	1	10	50	0	0	0	0	0	0	1	0	0	0	0	0	0	0	0	0	0	0	3	3	0	30226
1540	44.3	117		37	28.9	0.68	62.1	3.49	443	100000	0.68	1	27	55	154	23.19	92	61	71.33	0	0	0	0	10	50	0	0	0	0	0	0	0	0	0	1	0	0	0	0	0	0	0	0	0	0	0	30434
1541	54	119	63	37	45.6	1.19	5.93	0.41	61343	61080	1.19	0	31	69	154	29.09	125	65	85	0	0	1	1	10	52	0	0	0	0	0	0	1	0	0	0	0	0	0	0	0	0	0	0	3	3	0	30532
1542	41.4	124	61	37	43.8	0.88	22.9	1.57	1632	100000	0.88	0	28	57	154	24.03	106	63	77.33	0	0	0	1	10	50	0	0	0	0	0	0	0	0	1	0	0	0	0	0	0	0	0	0	0	0	0	30611
1543	75.5	114	56		25.4	0.92	11.2	0.92	3379	100000	0.92	0	34	82	154	34.58	119	71	87	0	0	1	0	10	49	0	0	0	0	0	0	0	0	0	0	0	0	0	0	0	0	0	0	3	4	0	31126
1544	50.3	117	52	35	53.6	1.38	22.1	1.36	2109	100000	1.38	0	28	61	154	25.72	114	63	80	0	0	1	1	10	50	0	0	0	0	0	0	0	0	0	0	0	0	0	0	0	1	0	0	0	3	0	31532
1545	53	114	68	35	37.7	1.06	13.3	0.75	60014	100000	1.06	0	29	60	154	25.3	124	79	94	0	0	0	1	10	50	0	0	0	0	0	0	0	0	0	0	0	0	0	0	0	0	0	1	0	3	1	31613
1546	56.4	117	74.2	35	53	1.48	40.7	2.74	3174	100000	1.48	1	29	72	154	30.36	133	88	103	0	0	0	1	10	50	0	0	0	0	0	0	0	0	1	0	0	0	0	0	0	0	0	0	0	4	0	31649
1547	47	116	64	41	34.6	0.87	18.3	1.02	24525	100000	0.87	0	26	56	154	23.61	115	68	83.67	0	0	0	1	10	50	0	0	0	0	0	0	0	1	0	0	0	0	0	0	0	0	0	0	0	0	0	31876
1548	52.5	114	71	32	28.1	0.78	20.5	1.14	4233	100000	0.78	0	30	62	154	26.14	109	81	90.33	0	0	1	0	10	50	0	0	0	0	0	0	0	0	0	0	0	0	0	0	1	0	0	0	3	3	0	31915
1549	54	122	67	37	36.2	0.9	11.1	0.86	19831	100000	0.9	0	27	63	154	26.56	120	69	86	0	0	1	0	10	50	0	0	0	0	0	0	1	0	0	0	0	0	0	0	0	0	0	0	0	3	0	32333
1550	45	118		36	40.8	0.97	24.3	1.46	1707	78536	0.97	0	30	53	154	22.35	124	82	96	0	0	0	1	10	50	0	1	1	0	0	0	1	0	0	0	0	0	0	0	0	0	0	0	3	0	0	32486
1551	47.2	114	44	37	27.4	0.71	20.1	1.04	34286	100000	0.71	0	31	59	154	24.88	128	78	94.67	0	0	0	1	10	50	0	0	0	0	0	0	0	1	0	0	0	0	0	0	0	0	0	0	3	0	0	32496
1552	56	115	48	34	51.6	1.49	5.96	0.36	100000	100000	1.49	0	27	63	154	26.56	117	78	91	0	0	1	0	10	50	0	0	0	1	0	0	0	0	0	0	0	0	0	0	0	0	0	0	0	3	0	32614
1553	59	119	77.5	36	46.4	1.29	14.1	1.06	26284	100000	1.29	0	29	75	154	31.62	102	75	84	0	0	0	0	10	50	0	0	0	0	0	1	0	0	0	0	0	0	0	0	0	0	0	0	0	4	0	34285
1554	52.3	111	55.5	30	42.2	1.24	10	0.48	100000	100000	1.24	0	30	63	154	26.56	101	61	74.33	0	0	0	0	10	50	0	0	0	0	0	1	0	0	1	0	0	0	0	0	1	0	0	0	3	3	0	34699
1555	50.3	135	57	44	69.8	1.31	4.81	0.46	72132	100000	1.31	0	30	60	154	25.3	125	70	88.33	0	0	0	0	10	50	0	0	0	0	0	0	0	1	0	0	0	0	0	0	1	0	0	0	3	3	0	34808
1556	42.5	118	66	37	40.7	0.92	80	4.56	222	100000	0.92	1	27	54	154	22.77	110	79	89.33	0	0	0	1	10	50	0	0	0	0	0	0	0	0	0	0	0	0	0	0	0	0	0	0	0	0	0	35153
1557	51.2	126	60	43	36.7	0.81	11.4	0.95	15209	100000	0.81	0	29	63	154	26.56	116	64	81.33	0	0	0	1	10	50	0	0	0	0	0	0	0	0	1	0	0	0	0	0	1	0	0	0	0	3	0	35255
1558	48	123		40	65.1	1.46	10.2	0.75	22433	57406	1.46	0	26	54	154	22.77	119	74	89	0	0	1	1	10	50	0	0	0	0	0	0	0	0	0	0	0	0	0	0	0	0	0	0	0	0	0	35841
1559	49.8	116	66	34	29.5	0.77	19.2	1.12	2154	100000	0.77	0	28	63	154	26.56	133	85	101	0	0	0	1	10	50	0	1	1	0	0	0	0	0	0	1	0	0	0	0	0	0	0	0	0	3	0	37056
1560	51	118	72		33.3	0.86	35.9	2.41	608	100000	0.86	0	29	62	154	26.14	114	74	87.33	0	0	0	1	10	50	0	0	0	0	0	0	0	1	0	0	0	0	0	0	1	0	0	0	0	3	1	37403
1561	50	115	49	35	35.6	0.95	18.3	1.03	100000	100000	0.95	0	27	58	154	24.46	114	78	90	0	0	0	0	10	50	0	0	0	0	0	0	0	0	1	0	0	0	0	0	0	1	0	0	0	0	0	37674
1562	54	118	58	18	25.2	0.67	7.51	0.5	27117	100000	0.67	0	28	65	154	27.41	105	85	91.67	0	0	0	0	10	50	0	0	0	0	0	0	0	0	1	0	0	0	0	0	0	0	0	0	0	3	0	37873
1563	60	118		31	18.8	0.54	16.7	1.23	431	14541	0.54	0	31	76	154	32.05	122	81	94.67	0	0	1	1	10	50	0	0	0	0	0	1	0	0	0	0	0	0	0	0	1	0	0	0	3	4	0	38010
1564	51	119		36	41.9	1.07	23.3	1.61	1909	100000	1.07	0	28	60	154	25.3	119	79	92.33	0	0	1	1	10	50	0	0	0	0	0	0	0	0	1	0	0	0	0	0	0	1	0	0	0	3	0	38147
1565	49.9	106		30	53.8	1.67	9.18	0.34	69333	5584	1.67	0	28	66	154	27.83	134	84	100.67	0	0	0	1	10	50	0	0	0	0	0	1	0	0	0	1	0	0	0	0	1	0	0	0	0	3	0	38480
1566	38.3	118	72	35	47.6	1.04	23.7	1.3	4400	100000	1.04	0	28	46	154	19.4	117	81	93	0	0	0	0	10	50	0	0	0	0	0	0	0	0	0	1	0	0	0	0	1	0	0	1	0	0	0	38982
1567	51.6	117	52	34	32.9	0.86	17.2	1.07	38681	100000	0.86	0	31	64	154	26.99	110	74	86	0	0	0	0	10	50	0	0	0	0	0	0	0	0	0	1	0	0	0	0	0	0	0	0	3	3	0	39545
1568	48.2	115	66.3	36	24	0.62	13.6	0.74	10273	100000	0.62	0	25	59	154	24.88				1	0	1	0	10	50	0	0	0	0	0	0	0	0	1	0	0	0	0	0	0	0	0	0	0	0	0	671
1569	54	123		40	54.2	1.32	14.3	1.15	2894	40951	1.32	0	34	62	154	26.14				1	1	0	0	10	50	0	0	0	0	0	0	0	0	0	0	0	0	0	0	0	0	0	0	3	3	0	1024
1570	51.7	118	67	37	33.6	0.87	15.4	1	33182	100000	0.87	0	27	57	154	24.03				1	0	0	1	10	50	0	0	0	0	0	0	1	0	0	1	0	0	0	0	1	0	0	0	0	0	0	1963
1571	48.5	122	65		44.4	1.02	22	1.58	5801	100000	1.02	0	32	60.1	154	25.34	128	64	85.33	1	1	0	0	10	50	0	0	0	0	0	0	0	0	0	1	0	0	0	0	0	0	0	0	3	3	0	2034
1572	55	120		35	83.6	2.18	10.6	0.78	10392	13107	2.18	0	36	63	154	26.56				1	1	1	1	10	48	0	0	0	0	0	0	1	0	0	0	0	0	0	0	0	0	0	0	4	3	0	2365
1573	47	123	64	36	40.4	0.89	9.64	0.69	40856	100000	0.89	0	30	56	154	23.61				1	0	1	0	10	50	0	0	0	0	0	0	0	0	0	0	0	0	0	0	0	0	0	0	3	0	1	4488
1574	54	113		33	35.1	1.02	29.4	1.61	1457	85425	1.02	0	30	61	154	25.72				1	1	0	0	10	50	0	0	0	0	1	0	0	0	0	1	0	0	0	0	1	0	0	0	3	3	0	5438
1575	66	112		33	19.3	0.66	12.9	0.81	1397	77045	0.66	0	31	84	154	35.42				1	0	0	0	10	50	0	0	0	0	0	0	0	0	0	1	0	1	0	0	0	0	0	0	3	4	0	6253
1576	49	116	58.2	33	37.2	0.96	16.1	0.93	17244	100000	0.96	0	32	62	154	26.14				1	1	1	0	10	50	0	0	0	0	0	0	1	0	1	0	0	0	0	0	0	0	0	0	3	3	0	6289
1577	60	120		38	39.1	1.08	15.6	1.24	216	5175	1.08	0	42	63	154	26.56				1	1	0	0	10	50	0	0	0	0	0	0	1	0	0	0	0	0	0	0	0	0	0	0	5	3	0	6606
1578	59.3	146		47	45.7	0.8	20.1	3.16	210	94003	0.8	1	23	73	154	30.78				1	0	1	1	10	50	0	0	0	0	0	0	0	0	1	0	0	0	0	0	0	2	0	0	1	4	0	6879
1579	62.5	119	69	36	56.7	1.65	22.4	1.78	40819	100000	1.65	0	28	73	154	30.78				1	0	0	0	10	50	0	0	0	0	0	0	0	0	0	0	0	0	0	0	0	0	0	0	0	4	0	7860
1580	50	126		39	42.8	0.94	10.8	0.88	3941	35030	0.94	0	31	61	154	25.72				1	1	0	0	10	50	0	0	0	0	0	0	0	0	0	0	0	0	0	0	0	0	0	0	3	3	0	7942
1581	50.4	122			41.4	0.98	14.5	1.07	10496	100000	0.98	0	24	65	154	27.41				1	0	0	1	10	50	0	0	0	0	0	0	0	0	0	0	0	0	0	0	0	0	0	0	1	3	0	8620
1582	46.6	121	61		41.1	0.94	8.1	0.54	87616	100000	0.94	0	27	64	154	26.99				1	0	1	0	10	50	0	0	0	0	0	1	0	0	1	0	0	0	0	0	0	0	0	0	0	3	0	9475
1583	47.4	105	39		44.2	1.35	28.6	0.99	100000	100000	1.35	0	27	65	154	27.41				1	0	1	0	10	52	0	0	0	0	0	0	0	0	0	0	0	0	0	0	1	1	0	0	0	3	0	10261
1584	46	124		39	59.1	1.27	12.6	0.92	6926	48902	1.27	0	31	54	154	22.77	112	67	82	1	1	0	0	10	48	0	0	0	0	0	0	0	0	0	0	0	0	0	0	0	0	0	1	3	0	1	10764
1585	45	124	65		51.9	1.1	17.4	1.26	14757	100000	1.1	0	34	53	154	22.35				1	1	0	0	9.5	50	0	0	0	0	0	0	1	0	1	0	0	0	0	0	0	0	0	0	3	0	0	10949
1586	54	115	58.1	36	33.3	0.93	16.6	0.99	2100	100000	0.93	0	33	65	154	27.41	102	59	73.33	1	1	0	0	10	50	0	0	0	0	0	0	0	0	1	0	0	0	0	0	0	0	0	0	3	3	0	10983
1587	52.5	117			30.2	0.8	41.1	2.61	212	58085	0.8	1	31	70	154	29.52				1	1	0	1	10	50	0	0	0	0	1	0	0	0	0	0	0	0	0	0	1	0	0	0	3	3	0	11176
1588	52.9	120		39	33.2	0.84	33.7	2.41	296	64228	0.84	0	31	70	154	29.52				1	1	0	1	10	50	0	0	0	0	1	0	0	0	0	0	0	0	0	0	1	0	0	0	3	3	0	11176
1589	50.7	114		36	49.9	1.36	8.13	0.44	34262	12445	1.36	0	28	65	154	27.41				1	0	0	0	10	50	0	0	0	0	0	0	0	0	0	1	0	1	0	0	0	0	0	0	0	3	0	12258
1590	52.4	124	70	40	48.8	1.14	8.57	0.69	54716	100000	1.14	0	27	62	154	26.14	102	61	74.67	1	1	1	1	10	50	0	0	0	0	0	0	0	0	1	0	0	0	0	0	0	1	0	0	0	3	1	12353
1591	65	126	46	38	56.9	1.51	6.34	0.65	14639	100000	1.51	0	33	71.6	154	30.19	110	75	86.67	1	1	0	1	10	48	0	0	0	0	0	0	0	0	1	0	0	0	0	0	1	0	0	1	3	4	1	13572
1592	65	126	46	38	56.9	1.51	6.34	0.65	14639	100000	1.51	0	33	71.6	154	30.19	110	75	86.67	1	1	0	1	10	48	0	0	0	0	0	0	0	0	1	0	0	0	0	0	1	0	0	1	3	4	1	13572
1593	61	117	51	37	36.1	1.07	6.45	0.46	21982	14540	1.07	0	26	75	154	31.62	139	105	116.33	1	0	0	0	9.5	50	0	1	1	0	0	0	0	0	1	0	0	0	0	0	0	0	0	0	0	4	0	13906
1594	53	110	64	30	58.8	1.78	40.2	1.89	16285	100000	1.78	0	31	66	154	27.83	115	70	85	1	1	0	0	9.5	50	0	0	0	0	0	0	0	0	0	0	0	0	0	0	1	0	0	0	3	3	0	14327
1595	54	118	52	40	52.5	1.4	17.2	1.16	47944	100000	1.4	0	29	66	154	27.83	104	72	82.67	1	0	0	1	10	50	0	0	0	0	0	0	0	0	0	0	0	0	0	0	1	0	0	0	0	3	0	14484
1596	56	124		35	42	1.03	25.2	2.15	380	51709	1.03	0	34	64	154	26.99	116	72	86.67	1	1	1	1	10	48	0	0	0	0	1	0	0	0	0	0	2	0	0	0	0	0	0	0	3	3	0	15003
1597	51.6	118		33	35.6	0.92	54.1	3.53	44	24593	0.92	1	36	63	154	26.56	112	70	84	1	1	1	0	10	50	0	0	0	0	0	0	0	0	0	0	0	0	0	0	0	0	0	0	4	3	0	15355
1598	46	125	73	39	53.1	1.12	4.93	0.37	100000	100000	1.12	0	28	54	154	22.77	102	66	78	1	1	1	1	10	50	0	0	0	0	0	0	0	1	0	0	0	0	0	0	0	0	0	0	0	0	0	16971
1599	47	133	66	37	61.1	1.14	24.7	2.21	3725	100000	1.14	0	32	59	154	24.88	111	62	78.33	1	0	0	0	10	50	0	0	0	0	0	1	0	0	0	1	0	0	0	0	0	0	0	0	3	0	0	17095
1600	45.3	124	63	40	44.3	0.94	10.5	0.76	36755	100000	0.94	0	28	57	154	24.03	108	70	82.67	1	0	0	1	10	50	0	0	0	0	0	0	0	1	1	0	0	0	0	0	0	0	0	0	0	0	0	17262
1601	49.8	119	53		28.5	0.7	12.5	0.82	2440	100000	0.7	0	31	66	154	27.83	116	73	87.33	1	0	0	1	10	50	0	0	0	0	0	0	0	0	0	0	0	0	0	0	0	0	0	0	3	3	0	17286
1602	73.4	117		34	57.7	1.99	20.3	1.76	982	27005	1.99	0	37	83	154	35	128	74	92	1	1	1	1	10	50	0	0	0	0	0	0	1	0	0	0	0	0	0	0	0	0	0	0	4	4	0	17850
1603	53.7	130	68	35	33.6	0.72	23.6	2.22	47	8724	0.72	0	39	69	154	29.09	127	78	94.33	1	1	0	1	10	50	0	0	0	0	0	0	0	0	0	0	0	0	0	0	0	0	0	0	4	3	0	18412
1604	57	126		41	29.8	0.71	11.5	1.04	721	97792	0.71	0	34	64	154	26.99	116	68	84	1	1	0	1	9.33	51	0	0	0	0	0	0	0	0	0	0	0	0	0	0	0	1	0	0	3	3	0	18495
1605	61.4	115	57	33	45.3	1.4	27	1.8	2289	100000	1.4	0	27	75	154	31.62	110	75	86.67	1	0	0	1	10	50	0	0	0	0	0	0	0	0	0	0	0	0	0	0	0	0	0	0	0	4	0	18510
1606	43	113	48	32	34.6	0.86	20.9	0.97	98581	100000	0.86	0	29	53	154	22.35	112	64	80	1	1	0	0	9	50	0	0	0	0	0	0	1	0	0	0	0	0	0	0	0	0	0	0	0	0	0	19823
1607	56.5	111	67	32	23.8	0.74	9.93	0.51	11731	100000	0.74	0	26	71	154	29.94	132	89	103.33	1	0	0	1	10	50	0	1	1	0	0	0	0	0	1	0	0	0	0	0	1	0	0	0	0	3	0	20652
1608	72.7	121	58	39	23.5	0.75	7.25	0.72	21642	100000	0.75	0	29	79	154	33.31	124	68	86.67	1	1	0	1	9.5	50	1	0	2	0	0	0	0	0	1	0	0	0	0	0	0	0	0	0	0	4	0	21164
1609	46	119		40	55.4	1.3	27.9	1.74	5097	100000	1.3	0	26	58	154	24.46	147	101	116.33	1	0	0	0	8.33	50	1	0	2	0	1	1	0	0	0	1	0	0	0	0	1	0	0	0	0	0	0	22077
1610	51.3	112	58	33	29.9	0.85	48.6	2.45	17447	100000	0.85	0	25	64	154	26.99	100	67	78	1	1	0	1	10	50	0	0	0	0	0	0	0	0	0	0	0	0	0	0	0	0	0	0	0	3	0	22259
1611	46.8	111		28	43.7	1.19	12.1	0.54	13503	14294	1.19	0	31	50	154	21.08	102	79	86.67	1	1	1	1	10	50	0	0	0	0	0	0	0	0	1	0	0	0	0	0	0	0	0	0	3	0	0	22894
1612	65.5	125	63	37	61.6	1.68	7	0.7	59457	100000	1.68	0	29	70	154	29.52	103	74	83.67	1	0	0	1	10	50	0	0	0	0	0	0	0	0	1	0	0	0	0	0	1	0	0	0	0	3	0	22962
1613	55	116	61	33	55.3	1.54	15.7	0.99	45675	100000	1.54	0	29	67	154	28.25	116	78	90.67	1	1	0	0	10	50	0	0	0	0	0	0	0	0	0	1	0	0	0	0	0	0	0	0	0	3	0	23525
1614	56	116	62.1	38	33	0.93	40	2.57	9213	100000	0.93	1	26	68	154	28.67	133	69	90.33	1	1	0	0	10	50	0	0	0	0	0	0	0	0	1	0	0	0	0	0	0	0	0	0	0	3	0	24436
1615	46.5	115	58	37	38.9	0.98	10.4	0.55	13679	100000	0.98	0	25	54	154	22.77	122	62	82	1	0	0	1	10	50	0	0	0	0	0	0	0	1	0	0	0	0	0	0	1	0	0	0	0	0	0	24792
1616	39.2	115	63.8	35	47.7	1.1	17.1	0.83	2080	12216	1.1	0	37	49	154	20.66	121	77	91.67	1	1	1	1	10	49	0	0	0	0	0	1	0	0	0	0	0	0	0	0	0	0	0	0	4	0	0	24841
1617	49	117	52	36	31.7	0.8	56.9	3.43	8149	100000	0.8	1	33	56	154	23.61	127	89	101.67	1	0	0	1	10	50	0	0	0	0	0	0	0	0	0	0	0	0	0	0	0	0	0	0	3	0	0	25237
1618	47.6	120	56	37	43.9	1.03	9.18	0.6	9003	17867	1.03	0	31	59	154	24.88	105	74	84.33	1	1	0	1	9.5	50	0	0	0	0	0	0	1	0	0	1	0	0	0	0	0	0	0	0	3	0	0	25650
1619	51.5	117	65		20.9	0.55	12.1	0.79	2599	100000	0.55	0	27	65	154	27.41	121	77	91.67	1	0	0	1	10	50	0	0	0	0	0	0	0	1	0	0	0	0	0	0	0	2	0	0	0	3	0	26328
1620	53	121	69	38	23	0.57	5.65	0.42	3322	9455	0.57	0	33	70	154	29.52	115	65	81.67	1	1	0	0	10	50	0	0	0	0	0	0	0	0	0	0	0	0	0	0	0	0	0	0	3	3	0	26589
1621	61	116	69	37.4	41.9	1.26	6.25	0.43	11792	4448	1.26	0	34	68	154	28.67	123	83	96.33	1	1	1	1	10	50	0	0	0	0	0	0	1	0	1	0	0	0	0	0	0	0	0	0	3	3	0	27239
1622	47.1	117		37	45.8	1.13	6.44	0.37	26618	6843	1.13	0	28	65	154	27.41	109	62	77.67	1	0	0	1	10	50	0	0	0	0	0	0	0	0	0	1	0	0	0	0	1	0	0	0	0	3	0	27567
1623	46.5	126	56	40	33	0.69	16	1.24	22019	100000	0.69	0	28	59	154	24.88	128	67	87.33	1	0	0	0	10	50	0	0	0	0	0	0	0	0	1	0	0	0	0	0	0	0	0	0	0	0	0	27764
1624	44	126	42		49.1	0.98	15.4	1.16	3694	100000	0.98	0	29	56	154	23.61	109	64	79	1	1	0	1	10	50	0	0	0	0	0	0	0	0	0	0	0	0	0	0	1	0	0	0	0	0	0	28074
1625	44.5	121	63	37	30.3	0.67	5.95	0.39	52278	100000	0.67	0	26	58	154	24.46	126	72	90	1	0	0	1	10	50	0	0	0	0	0	0	0	0	0	0	0	0	0	0	0	0	0	0	0	0	0	28642
1626	54.3	121	69	39	30.5	0.77	5.09	0.38	46035	100000	0.77	0	27	67	154	28.25	121	80	93.67	1	0	0	1	10	50	0	0	0	0	0	0	0	0	0	1	0	0	0	0	1	0	0	0	0	3	0	28654
1627	56	123	70	40	29.9	0.75	15.7	1.3	14770	100000	0.75	0	26	67	154	28.25	122	77	92	1	0	0	0	10	50	0	0	0	0	0	0	0	0	0	0	0	0	0	0	0	0	0	0	0	3	0	28659
1628	43.5	120	65	33.2	25.6	0.57	28.4	1.77	3907	100000	0.57	0	22	58	154	24.46	134	95	108	1	0	0	0	10	50	0	0	0	0	0	0	0	1	0	0	0	0	0	0	0	0	0	0	1	0	0	28738
1629	52.5	127		40	30.9	0.69	6.8	0.59	2550	6719	0.69	0	32	63	154	26.56	103	78	86.33	1	0	0	1	10	50	0	0	0	0	0	0	0	0	0	0	0	0	0	0	0	0	0	0	3	3	0	28776
1630	44.5	117	52		24.6	0.59	134	7.78	15	80737	0.59	1	25	59	154	24.88	115	75	88.33	1	1	0	1	10	50	0	0	0	0	0	0	0	0	0	1	0	1	0	0	0	2	0	0	0	0	0	29145
1631	49.3	121	72	22	30.4	0.72	12.9	0.9	11181	100000	0.72	0	30	68	154	28.67	111	72	85	1	0	0	1	10	50	0	0	0	0	1	0	0	0	0	0	0	0	0	0	0	0	0	0	3	3	0	30190
1632	46.7	113	58		46.7	1.25	16.3	0.87	3883	78504	1.25	0	32	56	154	23.61	121	62	81.67	1	1	1	0	10	50	0	0	0	0	0	0	0	0	1	0	0	0	0	0	0	0	0	0	3	0	0	30609
1633	56	120	60		37.4	1	21.9	1.69	910	100000	1	0	27	63	154	26.56	138	86	103.33	1	0	1	1	7.67	48	0	0	0	0	0	1	0	0	0	0	0	0	0	0	0	0	0	1	0	3	1	30805
1634	66	113	53	34	30.9	1.04	14	0.91	64562	100000	1.04	0	30	77	154	32.47	105	73	83.67	1	0	1	1	10	50	0	0	0	0	0	0	0	0	0	0	0	0	0	0	0	0	0	0	3	4	0	30826
1635	48	110	68	33	31.8	0.9	15.4	0.67	13856	100000	0.9	0	33	57	154	24.03	120	60	80	1	1	1	0	10	50	0	0	0	0	0	0	0	0	0	0	0	0	0	0	0	0	0	0	3	0	0	31059
1636	54.3	116	62	35	27.6	0.76	18	1.12	1018	10017	0.76	0	30	64	154	26.99	132	86	101.33	1	1	0	1	10	50	0	0	0	0	0	0	0	0	0	0	0	0	0	0	0	0	0	0	3	3	0	31124
1637	46.1	117	64	34	31.5	0.76	35.5	2.05	8968	100000	0.76	0	29	55	154	23.19	117	64	81.67	1	1	0	0	10	50	0	0	0	0	0	0	0	0	0	0	0	0	0	0	0	0	0	0	0	0	0	31136
1638	42.5	124	67	39	64.8	1.33	12.2	0.85	3551	17329	1.33	0	36	57	154	24.03	121	72	88.33	1	1	1	1	10	50	0	0	0	0	0	0	0	0	0	0	0	0	0	0	0	0	0	0	4	0	0	31416
1639	49.4	117	64	34	16.4	0.41	16.7	1.01	1716	100000	0.41	0	29	57	154	24.03	128	85	99.33	1	0	0	0	10	50	0	0	0	0	0	0	1	0	0	0	0	0	0	0	1	0	0	0	0	0	0	32017
1640	61	121	75	39	53.5	1.48	6.23	0.52	29086	17614	1.48	0	30	73	154	30.78	121	81	94.33	1	0	0	1	10	50	0	0	0	0	0	1	0	0	1	0	0	0	0	0	0	0	0	0	3	4	0	32211
1641	43.5	123	62	38	67.6	1.43	11.3	0.77	97817	100000	1.43	0	27	50	154	21.08	122	76	91.33	1	0	0	0	10	50	0	0	0	0	0	0	0	0	0	0	0	0	0	0	0	0	0	0	0	0	0	32710
1642	38	115	54	34	56.6	1.31	18.1	0.88	55390	100000	1.31	0	27	47	154	19.82	101	64	76.33	1	1	0	1	10	50	0	0	0	0	0	0	0	0	0	0	0	0	0	0	0	0	0	0	0	0	0	32761
1643	52	121	58	34	26.5	0.65	16.2	1.18	564	16544	0.65	0	33	62	154	26.14	122	68	86	1	1	0	1	10	50	0	0	0	0	0	0	0	0	0	0	0	0	0	0	0	0	0	0	3	3	0	32870
1644	51.3	119	68	35.9	52.9	1.33	20	1.35	25888	100000	1.33	0	32	61	154	25.72	116	76	89.33	1	1	0	0	10	50	0	0	0	0	0	0	0	0	0	0	0	0	0	0	0	0	0	0	3	3	0	33758
1645	50	124	69	39	45.9	1.04	8.25	0.64	31084	100000	1.04	0	32	62	154	26.14	113	73	86.33	1	1	0	1	10	50	0	0	0	0	0	0	0	0	0	0	0	0	0	0	1	0	0	0	3	3	0	33764
1646	47.7	119	66	36	20.9	0.5	4.33	0.27	24483	100000	0.5	0	25	57	154	24.03	88	66	73.33	1	0	0	0	10	50	0	0	0	0	0	0	0	0	1	0	0	0	0	0	0	0	0	0	0	0	0	34210
1647	51.1	118		37	36.9	0.94	45.6	2.95	121	41813	0.94	1	34	59	154	24.88	115	68	83.67	1	1	1	1	8.5	45	0	0	0	0	0	1	0	0	1	0	0	0	0	0	1	0	0	1	3	0	1	34702
1648	55	137	65	43	40.5	0.78	9.16	0.98	1667	100000	0.78	0	33	63	154	26.56	112	76	88	1	1	1	0	10	50	0	0	0	0	0	0	0	0	0	0	0	0	0	0	0	0	0	0	3	3	0	34816
1649	54.5	112	53	34	22.2	0.66	27	1.42	1028	100000	0.66	0	30	61	154	25.72	127	73	91	1	0	0	0	10	50	0	0	0	0	0	0	0	0	0	0	0	0	0	0	0	0	0	0	3	3	0	35130
1650	47	131			42.5	0.82	11.1	0.96	3946	52472	0.82	0	25	56	154	23.61	109	78	88.33	1	0	0	0	10	50	0	0	0	0	0	0	0	0	0	0	0	0	0	0	0	0	0	0	0	0	0	35439
1651	47	138		40	49.7	0.85	9.38	0.91	4785	51175	0.85	0	25	56	154	23.61	109	78	88.33	1	0	0	0	10	50	0	0	0	0	0	0	0	0	0	0	0	0	0	0	0	0	0	0	0	0	0	35439
1652	50.1	125		38	62.5	1.4	10.3	0.82	6446	25797	1.4	0	34	58	154	24.46	119	69	85.67	1	1	1	1	10	46	0	0	0	0	0	0	0	0	0	1	0	0	0	0	0	0	0	1	3	0	0	35579
1653	56.2	121		35	43.7	1.15	20.2	1.61	1385	72114	1.15	0	32	66	154	27.83	120	70	86.67	1	1	0	0	10	50	0	0	0	0	0	0	0	0	0	1	0	0	0	0	0	0	0	0	3	3	0	36296
1654	67.8	117	69	36	29.7	0.96	12.9	1.03	9543	100000	0.96	0	30	71	154	29.94	112	78	89.33	1	1	0	0	10	50	0	0	0	0	0	0	1	0	0	0	0	0	0	0	0	0	0	0	3	3	0	36350
1655	48.8	110	62	23	40.6	1.16	17.6	0.78	17042	100000	1.16	0	34	58	154	24.46	114	78	90	1	1	1	0	10	50	0	0	0	0	0	0	0	0	0	0	0	0	0	0	0	0	0	0	3	0	0	36572
1656	83.5	113	57	33	19.9	0.82	10.6	0.89	12816	100000	0.82	0	26	87	154	36.68	105	72	83	1	1	0	1	8	50	0	0	0	0	0	1	0	0	0	1	0	0	0	0	0	0	0	0	0	4	0	36929
1657	41.4	120	59	37	46.9	1.01	11.4	0.69	70429	100000	1.01	0	29	48	154	20.24	92	71	78	1	0	0	1	10	50	0	0	0	0	0	0	0	0	1	0	0	0	0	0	0	0	0	0	0	0	0	37217
1658	57.8	116	55	35	27.5	0.79	12.8	0.84	58005	100000	0.79	0	30	68	154	28.67	115	70	85	1	0	1	1	10	50	0	0	0	0	0	0	0	0	0	0	0	0	0	0	0	0	0	0	3	3	0	38340
1659	46.3	123		41	46.1	1.01	10.2	0.73	10967	45354	1.01	0	24	59	154	24.88	119	76	90.33	1	1	1	1	10	50	0	0	0	0	0	0	0	2	1	0	0	0	0	0	0	0	0	0	1	0	0	38576
1660	43.7	118	57		15.3	0.35	11.4	0.67	648	17122	0.35	0	26	54	154	22.77	130	84	99.33	1	0	1	0	10	50	0	0	0	0	0	0	0	0	0	0	0	0	0	0	0	0	0	0	0	0	0	39661
1661	40	126	68	43	76	1.45	13.5	0.95	22164	100000	1.45	0	33	50	154	21.08				1	1	1	1	9	49	0	0	0	0	0	0	0	0	1	0	0	0	0	0	1	0	0	0	3	0	0	1369
1662	60.8	115	68	32	45	1.38	8.01	0.53	2900	2147	1.38	0	40	69	154	29.09				1	1	1	0	10	50	0	0	0	0	1	0	1	1	0	0	0	0	0	0	0	0	0	0	5	3	0	2008
1663	59.5	120	61	38	51.2	1.41	10.2	0.8	5098	18262	1.41	0	35	74	154	31.2				1	1	1	1	10	50	0	0	0	0	0	0	1	0	1	0	0	0	0	0	0	0	0	0	4	4	0	2089
1664	64.1	117		36	25.4	0.78	4.73	0.35	2347	764	0.78	0	37	73	154	30.78				1	1	0	0	10	50	0	0	0	0	1	0	1	0	0	0	0	0	0	0	0	0	0	0	4	4	0	2450
1665	50.6	115	52	36	55.2	1.48	104	5.91	1547	100000	1.48	1	31	56	154	23.61				1	1	1	1	10	49	0	0	0	0	0	0	1	0	0	0	0	0	0	0	0	0	0	0	3	0	0	2556
1666	44	124	65	40	30.5	0.63	12.4	0.88	8655	100000	0.63	0	26	55	154	23.19				1	1	0	1	10	50	0	0	0	0	0	0	0	0	0	0	0	0	0	0	0	0	0	0	0	0	0	3788
1667	53	124		39	43.7	1.03	10.2	0.83	2966	18861	1.03	0	34	57	154	24.03				1	1	0	0	10	50	0	0	0	0	0	0	0	0	1	0	0	0	0	0	0	1	0	0	3	0	0	4060
1668	46	118		33	43	1.03	12.7	0.76	7105	33223	1.03	0	30	58	154	24.46				1	0	0	0	10	50	0	0	0	0	0	0	0	0	0	1	0	0	0	0	1	0	0	0	3	0	0	4084
1669	47.5	134	66		64.4	1.19	10.6	0.97	7424	68635	1.19	0	28	58	154	24.46				1	1	1	1	10	50	0	0	0	0	0	0	0	0	1	0	0	0	0	0	1	0	0	0	0	0	0	4647
1670	53.8	121	55	36	38.9	0.98	34.5	2.59	122	29307	0.98	1	36	63	154	26.56				1	1	0	0	10	50	0	0	0	0	0	0	1	0	0	0	0	0	0	0	0	1	0	0	4	3	0	5103
1671	46.7	111		34	42.8	1.17	68.6	3.08	215	70417	1.17	1	32	59	154	24.88				1	0	1	1	10	50	0	0	0	0	0	0	0	0	1	0	0	0	0	0	0	1	0	0	3	0	0	5384
1672	56.1	127	60	37	30.4	0.71	4.64	0.42	7614	5545	0.71	0	27	66	154	27.83				1	0	0	1	10	50	0	0	0	0	0	0	0	0	1	0	0	0	0	0	0	0	0	0	0	3	0	5505
1673	41.5	120	71	37	44.7	0.97	8.64	0.52	57415	100000	0.97	0	30	50	154	21.08				1	1	0	1	10	50	0	0	0	0	0	0	0	0	0	0	0	0	0	0	1	0	0	0	3	0	0	6030
1674	63	118	69	35	34.6	1.03	13	1	11836	100000	1.03	0	32	68	154	28.67				1	1	1	0	10	50	0	0	0	0	0	0	1	0	0	0	0	0	0	0	1	0	0	0	3	3	1	6540
1675	43	124		37	64.1	1.32	10.3	0.72	2458	6617	1.32	0	38	47	154	19.82				1	1	1	1	10	50	0	0	0	0	0	0	1	0	0	0	0	0	0	0	0	0	0	0	4	0	0	8044
1676	50	127	64		45	0.97	33.2	2.79	563	100000	0.97	1	32	70	154	29.52				1	1	1	1	10	50	0	0	0	0	0	0	1	0	0	0	0	0	0	0	0	0	0	0	3	3	0	9187
1677	58.3	130	65		43.4	0.99	25	2.52	4419	100000	0.99	1	30	74	154	31.2				1	0	1	0	10	50	0	0	0	0	1	0	0	0	0	0	0	0	0	0	0	0	0	0	3	4	0	10488
1678	42.6	122	59	39	41.8	0.89	64.7	4.26	885	100000	0.89	1	28	52	154	21.93	100	60	73.33	1	1	0	0	10	50	0	0	0	0	0	0	0	0	1	0	0	0	0	0	1	0	0	0	0	0	0	10591
1679	48.6	129	75	38	61	1.24	36.5	3.13	370	100000	1.24	1	24	62	154	26.14	117	69	85	1	1	0	0	10	50	0	0	0	0	0	0	0	0	0	0	0	0	0	0	0	0	0	0	1	3	0	11173
1680	44.3	127	75		63.5	1.26	9.05	0.7	59722	100000	1.26	0	30	58	154	24.46				1	1	1	1	9	50	0	0	0	0	0	0	0	0	0	0	0	0	0	0	0	0	0	0	3	0	0	11766
1681	52.8	115	58		23.6	0.65	8.62	0.5	32369	100000	0.65	0	27	65	154	27.41				1	1	1	0	10	50	0	0	0	0	0	0	0	1	0	0	0	0	0	0	1	0	0	0	0	3	0	12754
1682	49	109		35	57.4	1.67	10.4	0.44	35691	8378	1.67	0	32	60	154	25.3	115	69	84.33	1	1	0	1	10	50	0	0	0	0	0	0	0	0	0	0	0	0	0	0	0	0	0	0	3	3	0	13794
1683	56.5	126	77	42	88.9	2.12	29.7	2.68	7068	100000	2.12	1	34	74	154	31.2	113	70	84.33	1	1	1	1	10	50	0	0	0	0	0	0	0	0	0	0	0	0	0	0	0	0	0	0	3	4	0	13960
1684	72.6	116		37	35.7	1.24	8.4	0.69	2591	6489	1.24	0	38	79	154	33.31	110	78	88.67	1	0	0	0	10	50	0	0	0	0	0	0	0	0	1	0	0	0	0	0	1	0	0	0	4	4	1	14125
1685	56	116	61	37	26.7	0.75	11.7	0.75	16389	100000	0.75	0	32	66	154	27.83	122	67	85.33	1	1	0	0	10	50	0	0	0	0	0	0	0	0	0	0	0	0	0	0	0	0	0	0	3	3	0	14533
1686	47	117	48	36	40.3	0.99	56.8	3.33	276	100000	0.99	1	26	63	154	26.56	131	76	94.33	1	0	0	0	10	50	0	0	0	0	0	1	0	0	0	0	0	0	0	0	0	0	0	0	0	3	0	14769
1687	54	118	69.3	37	58.6	1.56	5.1	0.3	100000	100000	1.56	0	29	69	154	29.09	113	72	85.67	1	1	1	1	10	50	0	0	0	0	0	0	0	1	0	0	0	0	0	0	0	0	0	0	0	3	0	14837
1688	45.8	127	61	42	75.9	1.54	14	1.1	40446	100000	1.54	0	26	57	154	24.03	112	76	88	1	1	1	1	10	49	0	0	0	0	0	0	0	0	0	0	0	0	0	0	1	0	0	0	0	0	1	15063
1689	43.3	117	60	36	31.4	0.73	37.4	2.07	179	46832	0.73	0	31	62	154	26.14	122	84	96.67	1	1	0	0	10	50	0	0	0	0	0	0	0	0	0	0	0	0	0	0	0	0	0	2	3	3	0	15971
1690	45.8	117	48	34	41.1	1	28.2	1.62	56533	100000	1	0	28	56	154	23.61	110	78	88.67	1	1	0	0	10	50	0	0	0	0	0	0	0	0	1	0	0	0	0	0	0	0	0	0	0	0	0	16122
1691	50	126	54	43	55.2	1.21	15.8	1.29	2651	64005	1.21	0	32	58	154	24.46	107	73	84.33	1	1	1	1	10	48	0	0	0	0	0	0	0	0	0	0	0	0	0	0	1	0	0	0	3	0	1	16209
1692	54.8	120	66	35	38.6	1	11.2	0.82	10177	100000	1	0	27	62	154	26.14	121	86	97.67	1	1	0	0	10	50	0	0	0	0	0	0	0	0	0	1	0	1	0	0	0	0	0	0	0	3	0	16243
1693	57	117	63		24.4	0.68	15	1.02	4178	100000	0.68	0	32	70	154	29.52	120	70	86.67	1	0	0	1	10	50	0	0	0	0	0	0	0	0	1	0	0	0	0	0	1	0	0	0	3	3	0	19102
1694	53.9	117	48	35	33	0.89	13.1	0.85	63009	100000	0.89	0	29	63	154	26.56	122	60	80.67	1	1	0	0	10	50	0	0	0	0	0	0	0	0	0	1	0	1	0	0	0	0	0	0	0	3	0	19675
1695	46.5	120	56	35	40.8	0.95	19	1.23	12398	100000	0.95	0	33	53	154	22.35	112	69	83.33	1	1	0	0	10	50	0	0	0	0	1	0	0	0	0	0	0	0	0	0	0	0	0	0	3	0	0	23215
1696	42.6	113	42	35	27.9	0.69	28.7	1.33	12424	100000	0.69	0	24	57	154	24.03	115	75	88.33	1	0	0	1	10	50	0	0	0	0	0	0	0	1	1	0	0	0	0	0	0	0	0	0	1	0	0	25455
1697	49	121	39	36	47.8	1.13	23.2	1.62	10899	100000	1.13	0	28	60	154	25.3	112	69	83.33	1	0	1	0	10	48	0	0	0	0	0	0	0	1	0	0	0	0	0	0	0	1	0	0	0	3	0	25495
1698	75.5	123	63	38	36.8	1.17	10.2	1.13	28781	100000	1.17	0	31	87	154	36.68	111	63	79	1	1	0	0	10	50	0	0	0	0	0	0	0	0	0	0	0	0	0	0	1	0	0	0	3	4	0	27083
1699	66	117		36	26.4	0.83	4.36	0.33	3483	853	0.83	0	36	78	154	32.89	119	84	95.67	1	1	1	0	10	50	0	0	0	0	0	0	0	0	0	0	0	0	0	0	0	0	0	0	4	4	0	27380
1700	64.2	121	59	38	30.5	0.87	9.64	0.84	11900	100000	0.87	0	30	76	154	32.05	120	66	84	1	0	1	0	10	50	0	0	0	0	0	0	1	0	0	0	0	0	0	0	1	0	0	0	3	4	0	27432
1701	50.5	131		42	68.2	1.38	15.9	1.45	1378	40003	1.38	0	35	63	154	26.56	116	68	84	1	1	0	1	10	50	0	0	0	0	0	0	0	0	1	0	0	1	0	0	0	0	0	0	4	3	1	28416
1702	49.4	127	64	41	58	1.24	59	4.92	606	100000	1.24	1	32	59	154	24.88	125	79	94.33	1	1	1	0	10	50	0	0	0	0	0	0	0	0	0	0	0	0	0	0	0	0	0	0	3	0	0	28473
1703	55	125	75	39	43.9	1.04	12.3	1.06	21139	100000	1.04	0	30	70	154	29.52	125	84	97.67	1	1	1	0	10	50	0	0	0	0	0	0	0	0	0	0	0	0	0	0	0	0	0	0	3	3	0	29524
1704	44	127	63		55.3	1.09	9.99	0.77	7704	100000	1.09	0	29	53	154	22.35	117	79	91.67	1	1	0	1	10	50	0	0	0	0	0	0	0	0	0	1	0	0	0	0	0	0	0	0	0	0	0	33891
1705	47	111	56	35	63.3	1.73	62.3	2.81	7641	100000	1.73	1	31	58	154	24.46	91	66	74.33	1	1	0	1	10	50	0	0	0	0	0	0	0	0	0	0	0	0	0	0	0	2	0	0	3	0	0	34745
1706	53.5	117	75	40	47.8	1.29	18.4	1.18	1490	24452	1.29	0	36	63	154	26.56	113	48	69.67	1	1	0	1	10	50	0	0	0	0	0	1	0	0	0	0	0	0	0	0	0	0	0	0	4	3	0	37650
1707	56	120		39	31.6	0.83	4.94	0.37	4273	1518	0.83	0	35	65	154	27.41	116	68	84	1	1	1	1	10	46	0	0	0	0	0	0	0	0	0	0	0	0	0	0	0	1	0	0	4	3	0	37826
1708	50	118		40	41.2	1.04	13.6	0.86	3576	26108	1.04	0	33	62	154	26.14	122	76	91.33	1	1	0	1	10	50	0	0	0	0	1	0	0	0	1	0	0	0	0	0	0	0	0	0	3	3	0	38336
1709	53	111	66	33	38	1.13	6.72	0.33	11394	1692	1.13	0	35	65	154	27.41	117	68	84.33	1	1	0	1	10	50	0	0	0	0	0	0	0	0	1	0	0	0	0	0	0	0	0	0	4	3	0	38617
1710	53.6	111	49		30	0.9	37.8	1.88	343	35637	0.9	0	35	65	154	27.41	114	81	92	1	1	1	1	10	50	0	0	0	0	1	0	0	0	0	0	0	0	0	0	0	0	0	0	4	3	0	39219
1711	51.8	119	68	38	29.1	0.74	7.67	0.52	6494	100000	0.74	0	34	65	154	27.41				1	1	0	1	10	50	0	0	0	0	0	0	0	0	1	0	0	1	0	0	0	0	0	0	3	3	0	553
1712	58.7	123		41	27.3	0.7	7	0.6	1013	2801	0.7	0	37	68	154	28.67				1	1	1	0	10	50	0	0	0	0	0	0	1	0	1	0	0	0	0	0	0	0	0	0	4	3	0	5578
1713	44	113	56	33	48.3	1.22	26.3	1.24	19911	100000	1.22	0	32	57	154	24.03	115	76	89	1	0	0	0	10	50	0	0	0	0	0	0	1	1	0	1	0	0	0	0	0	0	0	0	3	0	0	10274
1714	49	123	65.7	40	33.5	0.76	13.6	1.01	16995	100000	0.76	0	32	60	154	25.3	107	64	78.33	1	1	0	1	10	50	0	0	0	0	0	0	0	0	1	0	0	0	0	0	0	0	0	0	3	3	0	12040
1715	49.5	122		42	80.1	1.87	29	2.11	569	31431	1.87	0	37	62	154	26.14	116	65	82	1	1	0	1	10	50	0	0	0	0	0	0	0	0	1	0	0	0	0	0	0	0	0	0	4	3	0	14166
1716	49.1	119	56.4	34	53.7	1.31	20.2	1.32	8816	100000	1.31	0	34	60	154	25.3	120	80	93.33	1	1	0	0	10	50	0	0	0	0	0	0	1	0	0	0	0	0	0	0	0	0	0	0	3	3	0	20473
1717	52	130		42	55.5	1.16	11.7	1.07	1103	14883	1.16	0	38	60	154	25.3	110	78	88.67	1	1	1	1	10	50	0	0	0	0	0	0	0	0	0	0	0	0	0	0	0	0	0	0	4	3	0	22682
1718	51	118	61.2		33.6	0.86	48.7	3.15	5963	100000	0.86	1	29	62	154	26.14	117	67	83.67	1	0	0	0	10	50	0	0	0	0	0	0	0	0	0	0	0	0	0	0	0	0	0	0	0	3	0	23513
1719	54	114	64	33	25.3	0.72	4.75	0.27	25766	5391	0.72	0	34	65	154	27.41	125	75	91.67	1	1	0	1	10	50	0	0	0	0	0	0	1	1	0	0	0	0	0	0	0	0	0	0	3	3	0	24281
1720	64.7	112	54		48	1.63	20.2	1.24	2021	26188	1.63	0	37	73	154	30.78	135	78	97	1	1	0	0	10	50	0	0	0	0	1	0	1	0	0	0	0	0	0	0	0	0	0	0	4	4	0	26856
1721	44	117		36	31.5	0.74	22.5	1.26	1255	42762	0.74	0	30	55	154	23.19	90	63	72	1	1	1	1	10	52	0	0	0	0	0	0	0	0	0	0	0	0	0	0	0	0	0	2	3	0	0	32366
1722	52.5	122		40	74	1.8	7.53	0.57	10561	6173	1.8	0	37	60	154	25.3	126	85	98.67	1	1	0	0	10	50	0	0	0	0	0	0	0	0	0	0	0	1	0	0	0	0	0	0	4	3	0	36649
1723	50	121	58	37	63.4	1.52	8.78	0.62	63441	100000	1.52	0	33	66	154	27.83	108	68	81.33	1	0	0	1	10	50	0	0	0	0	1	0	0	0	0	0	0	0	0	0	0	0	0	0	3	3	0	37771
1724	53.6	113	54	33	33.5	0.97	66.1	3.6	1117	100000	0.97	1	31	67	154	28.25	120	79	92.67	1	1	0	1	10	50	0	0	0	0	0	0	0	0	0	0	0	0	0	0	1	0	0	0	3	3	0	38842
1725	52.7	125	70	37	48.5	1.12	18.1	1.51	7063	100000	1.12	0	24	74	154	31.2				1	1	1	0	10	50	0	0	0	0	0	0	0	0	0	0	0	0	0	0	0	0	0	0	1	4	0	298
1726	65	126	75	38	24	0.64	7.71	0.79	3013	57820	0.64	0	34	78	154	32.89				1	1	1	1	10	50	0	0	0	0	0	0	0	0	0	0	0	0	0	0	0	0	0	0	3	4	0	1053
1727	58	130		39	56	1.27	7.05	0.7	3583	9457	1.27	0	37	70	154	29.52				1	1	0	1	10	50	0	0	0	0	0	0	0	0	1	0	0	1	0	0	0	0	0	0	4	3	0	1386
1728	59.8	123	62	36	45.9	1.2	11.2	0.98	18406	100000	1.2	0	33	65	154	27.41				1	1	1	0	10	50	0	0	0	0	0	0	1	0	0	1	0	0	0	0	0	0	0	0	3	3	0	1678
1729	59	118			22.6	0.64	10.4	0.75	2800	100000	0.64	0	28	68	154	28.67				1	1	1	1	10	50	0	0	0	0	0	0	1	0	0	0	0	0	0	0	0	0	0	0	0	3	0	9284
1730	57	113	59		37.8	1.14	12.3	0.7	2841	8659	1.14	0	37	61	154	25.72	121	76	91	1	1	0	0	10	50	0	0	0	0	0	0	0	0	0	0	0	0	0	0	0	0	0	0	4	3	0	9915
1731	52.2	114	50	30	30.3	0.84	125	6.97	309	100000	0.84	1	31	75	154	31.62	131	74	93	1	1	0	1	10	50	0	0	0	0	0	0	1	0	0	0	0	0	0	0	0	0	0	0	3	4	0	16873
1732	48.9	121		41	82.1	1.94	20	1.39	1488	20204	1.94	0	38	55	154	23.19	104	53	70	1	1	1	1	10	49	0	0	0	0	0	0	0	0	0	1	0	1	1	0	0	1	0	0	4	0	1	20337
1733	49.4	121	69	37	38.9	0.92	11.7	0.82	20001	100000	0.92	0	30	58	154	24.46				1	1	1	0	10	49	0	0	0	0	0	0	1	0	0	0	0	0	0	0	0	1	0	0	3	0	0	7308
1734	50.6	119	54	39	35.2	0.88	5.7	0.38	29301	100000	0.88	0	29	63	154	26.56	125	74	91	1	1	1	1	10	50	0	0	0	0	0	0	0	0	0	0	0	0	0	0	0	0	0	0	0	3	0	20836
1735	61.7	111		31	26.1	0.87	11.3	0.63	1997	5720	0.87	0	36	86	154	36.26	135	86	102.33	1	1	1	1	10	50	0	1	1	0	0	0	0	1	0	0	0	0	0	0	0	0	0	0	4	4	0	35604
1736	61	136		42	28.7	0.61	6.32	0.73	669	3943	0.61	0	36	68	154	28.67	150	94	112.67	1	1	1	1	10	49	1	0	2	0	0	0	1	0	0	0	0	0	0	0	0	0	0	0	4	3	0	36543
1737	72	110		32	16.2	0.61	42.7	3	34	13748	0.61	1	35	82	154	34.58	110	69	82.67	0	0	1	0	10	50	0	0	0	0	0	0	0	0	0	0	0	0	0	0	0	0	0	0	4	4	2	29622
1738	62.4	132		37	55.6	1.29	6.9	0.76	10471	36154	1.29	0	31	75	154	31.62	125	72	89.67	1	1	0	0	10	50	0	0	0	0	0	0	0	0	1	0	0	0	0	0	0	0	0	0	3	4	0	35628
1739	53.7	121		31	62.3	1.57	20.7	1.55	5124	100000	1.57	0	26	64	154	26.99	125	66	85.67	1	1	1	0	10	49	0	0	0	0	0	0	0	0	0	0	0	0	0	0	0	0	0	0	0	3	0	37257
1740	46	124	35	38	54.6	1.17	17.3	1.27	14425	100000	1.17	0	26	60	154.5	25.14				0	0	0	1	10	50	0	0	0	0	0	0	0	1	1	0	0	0	0	0	0	0	0	0	0	3	0	3247
1741	49	123	64	37	53.8	1.23	15.4	1.15	44227	100000	1.23	0	33	60	155	24.97				0	0	0	1	10	50	0	0	0	0	0	0	1	0	1	0	0	0	0	0	0	0	0	0	3	0	0	93
1742	53.5	124	38		37.8	0.9	23.8	1.95	2887	100000	0.9	0	25	69	155	28.72				0	0	0	1	10	50	0	0	0	0	0	0	0	0	1	0	0	0	0	0	0	0	0	0	0	3	0	111
1743	50	122		36	27.1	0.63	10.9	0.8	2795	100000	0.63	0	27	60	155	24.97				0	0	0	0	10	50	0	0	0	0	0	0	0	1	1	0	0	0	0	0	0	0	0	0	0	0	0	145
1744	52	111	53	33	38.7	1.13	48.5	2.36	810	100000	1.13	0	28	63	155	26.22		70		0	0	1	1	9.33	44	0	0	0	0	0	0	0	0	0	0	0	0	0	0	1	0	0	1	0	3	1	159
1745	48	118	72	36	34.4	0.84	42.2	2.61	293	78338	0.84	1	29	60	155	24.97				0	0	1	1	10	50	0	0	0	0	0	0	0	0	0	0	0	0	0	0	0	2	0	0	0	0	0	241
1746	51	113	54	35	48.1	1.34	13.8	0.72	6479	16881	1.34	0	34	65	155	27.06				0	0	1	0	9.67	50	0	0	0	0	0	1	0	0	0	0	0	0	0	0	0	0	0	0	3	3	0	451
1747	45.4	115	53		31.7	0.79	22.3	1.17	8736	100000	0.79	0	31	54	155	22.48				0	0	1	0	9.33	46	0	0	0	0	0	0	0	0	1	0	0	0	0	0	0	0	0	1	3	0	1	552
1748	49.7	120	59	37	51.8	1.26	22.4	1.53	6205	100000	1.26	0	27	65	155	27.06				0	0	1	0	10	50	0	0	0	0	0	0	0	0	0	0	0	0	0	0	0	0	0	0	0	3	0	610
1749	61.5	119		36	49.5	1.43	66.1	5.19	63	54095	1.43	1	32	73	155	30.39				0	0	0	0	10	50	0	0	0	0	0	0	0	0	1	0	0	1	0	0	0	0	0	0	3	4	0	743
1750	46.7	125	73	38	28.5	0.6	12.4	0.94	8857	100000	0.6	0	27	57	155	23.73				0	0	0	1	10	50	0	0	0	0	0	0	0	0	0	0	0	0	0	0	1	0	0	0	0	0	0	747
1751	42	119	64	36	42.7	0.95	12.3	0.72	78187	100000	0.95	0	26	58	155	24.14				0	0	1	1	10	50	0	0	0	0	0	0	0	0	0	0	0	0	0	0	0	0	0	0	0	0	1	758
1752	43.3	117	63	35	32.3	0.75	21.3	1.18	15227	100000	0.75	0	25	61	155	25.39				0	0	0	0	10	50	0	0	0	0	0	0	0	0	0	1	0	0	0	0	1	0	0	0	0	3	0	787
1753	47.2	114	60.6	32.2	47.8	1.24	30.4	1.57	22408	100000	1.24	0	29	60	155	24.97				0	0	0	0	10	50	0	0	0	0	0	0	0	0	0	0	0	0	0	0	0	0	0	0	0	0	0	852
1754	51	121	62	36	30.6	0.74	20.3	1.46	6950	100000	0.74	0	27	70	155	29.14				0	0	1	0	10	50	0	0	0	0	0	1	0	0	1	0	0	0	0	0	0	0	0	0	0	3	2	1009
1755	60.5	111	54	33	33.2	1.09	19.1	1.05	4489	100000	1.09	0	30	74	155	30.8				0	0	0	1	10	50	0	0	0	0	0	1	0	0	0	1	0	0	0	0	0	0	0	0	3	4	0	1027
1756	61	119		37	29.4	0.84	19.5	1.52	1134	64732	0.84	0	30	74	155	30.8				0	0	0	1	10	50	0	0	0	0	0	1	0	0	0	1	0	0	0	0	0	0	0	0	3	4	0	1027
1757	51.8	112	48	34	28.6	0.82	64.1	3.25	2321	100000	0.82	1	27	67	155	27.89				0	0	1	1	10	50	0	0	0	0	0	0	0	0	0	0	0	0	0	0	1	0	0	0	0	3	0	1051
1758	42.2	122	62	41	73.5	1.55	15.5	1.01	68687	100000	1.55	0	28	59	155	24.56				0	0	1	1	10	50	0	0	0	0	0	0	0	0	0	0	0	0	0	0	1	0	0	0	0	0	0	1137
1759	47.8	121	67	35	44	1.02	10.8	0.74	14363	100000	1.02	0	30	56	155	23.31				0	0	1	1	10	50	0	1	1	0	0	0	0	0	0	0	0	0	0	0	0	0	0	0	3	0	0	1188
1760	43.2	118	54	33	21.2	0.48	10.8	0.62	15337	100000	0.48	0	25	59	155	24.56				0	0	0	1	10	48	0	0	0	0	0	0	0	0	0	1	0	0	0	0	0	0	0	0	0	0	0	1203
1761	61.4	115	74	35	29.1	0.9	15.7	1.04	4525	100000	0.9	0	29	63	155	26.22				0	0	1	0	10	49	0	0	0	1	1	0	1	0	1	0	0	0	0	0	0	0	0	0	0	3	0	1277
1762	53.5	117	57	37	23.6	0.63	9.9	0.63	5212	93500	0.63	0	28	62	155	25.81				0	0	1	0	10	48	0	0	0	0	0	0	0	0	0	0	0	0	0	0	0	1	0	1	0	3	1	1346
1763	53.7	122	54	37	53.7	1.33	12.8	0.99	51404	100000	1.33	0	24	69	155	28.72				0	0	1	1	10	50	0	0	0	0	0	0	0	0	0	1	2	0	1	0	0	0	0	0	1	3	0	1364
1764	45.8	115		33	46	1.15	6.54	0.34	32325	5549	1.15	0	28	56	155	23.31				0	0	0	0	10	50	0	0	0	0	0	0	0	0	0	1	0	0	0	0	1	0	0	0	0	0	0	1608
1765	48.8	132	61	43	41.3	0.8	6	0.54	55302	100000	0.8	0	27	61	155	25.39				0	0	0	1	10	50	0	0	0	0	0	0	0	1	0	0	0	0	0	0	0	0	0	0	0	3	0	1886
1766	51	115	46	35	49.8	1.34	12.9	0.73	53261	100000	1.34	0	28	63	155	26.22				0	0	0	0	10	50	0	0	0	0	0	1	0	1	0	0	0	0	0	0	0	1	0	0	0	3	0	1955
1767	45.5	117		33	37.6	0.91	20.7	1.18	3078	75516	0.91	0	27	59	155	24.56				0	0	0	0	10	50	0	0	0	0	0	1	0	1	0	1	0	0	0	0	0	0	0	0	0	0	0	2019
1768	45.6	113	56	34	49.7	1.29	62.3	3.01	2054	100000	1.29	1	28	57	155	23.73				0	0	1	1	10	51	0	0	0	0	0	0	0	0	0	0	0	0	0	0	0	0	0	0	0	0	0	2345
1769	41.4	126	69	41	62.4	1.21	10.8	0.78	76405	100000	1.21	0	26	51	155	21.23				0	0	0	1	10	50	0	0	0	0	0	0	1	1	0	1	0	0	0	0	1	0	0	0	0	0	1	2508
1770	50	110		31	38.4	1.11	12.5	0.56	20456	27483	1.11	0	24	69	155	28.72				0	0	0	1	10	50	0	1	1	0	1	0	1	0	0	0	0	0	0	0	0	0	0	0	1	3	0	2593
1771	50	130	59	42	59	1.2	26.5	2.36	950	100000	1.2	0	27	65	155	27.06				0	0	1	0	10	50	0	0	0	0	0	0	0	1	1	0	0	0	0	0	0	0	0	0	0	3	0	2698
1772	51.2	118	68	38	32.1	0.82	6.76	0.43	49837	100000	0.82	0	29	60	155	24.97				0	0	0	1	10	50	0	0	0	0	0	0	0	0	0	0	0	0	0	0	1	0	0	0	0	0	0	2823
1773	48	119	61	35	39.8	0.96	11.6	0.74	44065	100000	0.96	0	28	45	155	18.73				0	0	0	0	10	50	0	0	0	0	0	0	0	0	0	0	0	0	0	0	1	1	0	0	0	0	0	2865
1774	44	122		40	46.4	1	20.6	1.38	2959	100000	1	0	25	53	155	22.06				0	0	0	0	10	48	0	0	0	0	0	0	0	0	0	0	0	0	0	0	0	0	1	1	0	0	0	3019
1775	63	113	47	30	37.4	1.22	22.4	1.4	2762	100000	1.22	0	27	80	155	33.3				0	0	1	1	10	50	1	0	2	0	0	0	0	0	0	0	0	0	0	0	0	1	0	0	0	4	0	3020
1776	54	108		31	27.2	0.86	18.4	0.8	1798	12238	0.86	0	35	66	155	27.47				0	0	0	0	9	50	0	0	0	0	0	1	0	0	0	0	0	0	0	0	0	0	0	0	4	3	0	3027
1777	59	115	62	35	31.8	0.95	24.5	1.58	5519	100000	0.95	0	31	67	155	27.89				0	0	1	0	10	50	0	0	0	0	0	1	0	0	0	0	0	0	0	0	0	0	0	0	3	3	0	3261
1778	51.9	114	55	33	29.3	0.81	20.8	1.15	555	13555	0.81	0	36	61	155	25.39				0	0	0	1	10	50	0	0	0	0	0	0	0	0	0	0	0	0	0	0	1	0	0	0	4	3	0	3342
1779	59.9	116	48		28.5	0.85	11.6	0.79	47900	100000	0.85	0	28	68	155	28.3				0	0	0	0	10	50	0	0	0	0	0	0	1	0	0	1	0	1	0	0	0	0	0	0	0	3	0	3420
1780	55.1	122	71	34.4	30.7	0.77	10.1	0.8	24143	100000	0.77	0	27	66	155	27.47				0	0	1	0	10	50	0	0	0	0	0	0	0	0	0	0	0	0	0	0	0	0	0	0	0	3	0	3430
1781	53	124	50	39	33.6	0.79	5.78	0.47	11002	10807	0.79	0	23	63	155	26.22				0	0	0	0	8	50	0	0	0	0	0	1	0	0	0	0	0	0	0	0	0	0	0	0	1	3	0	3477
1782	53.5	121	75	39	49.4	1.24	12.4	0.92	44460	100000	1.24	0	29	61	155	25.39				0	0	0	1	10	50	0	0	0	0	0	0	0	0	0	0	0	0	0	0	1	0	0	0	0	3	0	3489
1783	63.5	121		35	21.4	0.61	12	1.04	1380	27189	0.61	0	27	76	155	31.63				0	0	0	1	10	50	0	0	0	0	0	0	0	0	0	0	0	0	0	0	1	0	0	0	0	4	0	3594
1784	49.8	110	64	32	48	1.39	10.6	0.47	100000	100000	1.39	0	27	56	155	23.31				0	0	0	0	10	50	0	0	0	0	0	0	0	0	0	0	0	0	0	0	0	0	0	0	0	0	0	3597
1785	48	116	51	35	76.5	1.95	30.3	1.73	100000	100000	1.95	0	23	60	155	24.97				0	0	1	1	8	50	0	0	0	0	0	0	0	0	1	0	0	0	0	0	0	0	0	0	1	0	0	3615
1786	54	112	50	36	24.8	0.73	13.2	0.69	92450	100000	0.73	0	24	64	155	26.64				0	0	1	0	10	50	0	0	0	0	0	1	1	1	0	0	0	0	0	0	0	0	0	0	1	3	0	3636
1787	46	113	64	23	25	0.65	25	1.21	3464	100000	0.65	0	30	58	155	24.14				0	0	1	1	10	51	0	0	0	0	0	0	0	0	0	0	0	0	0	0	0	0	0	2	3	0	0	3743
1788	46	124	64	38	58	1.25	6.25	0.45	12194	6025	1.25	0	34	64	155	26.64				0	0	1	1	9.67	50	0	0	0	0	0	1	0	0	1	0	0	0	0	0	0	0	0	0	3	3	0	3759
1789	46.5	119	57	37	35.5	0.84	23.8	1.49	8262	100000	0.84	0	30	59	155	24.56				0	0	0	0	10	50	0	0	0	0	0	0	0	1	0	0	0	0	0	0	0	0	0	0	3	0	0	3808
1790	50	107	49	31	32.9	1	17.9	0.7	100000	100000	1	0	25	60	155	24.97				0	0	0	1	10	50	0	0	0	0	0	0	0	0	0	0	0	0	0	0	0	0	0	0	0	0	0	3880
1791	61	121		37	30.8	0.85	3.44	0.28	14179	1688	0.85	0	29	70	155	29.14				0	0	0	0	10	50	0	0	0	0	0	0	0	0	0	0	0	0	0	0	1	0	0	0	0	3	0	3943
1792	56	122	62	38	62.5	1.59	10.8	0.86	74723	100000	1.59	0	28	63	155	26.22				0	0	0	0	10	50	0	0	0	0	0	0	1	0	0	0	0	0	0	0	1	0	0	0	0	3	0	4006
1793	47	132	65.5	40	49.2	0.93	7.88	0.69	42503	100000	0.93	0	27	56	155	23.31				0	0	0	1	10	50	0	0	0	0	0	0	0	0	0	0	0	0	0	0	0	0	0	0	0	0	0	4012
1794	58	124	72	40	41.9	1.06	13.5	1.18	24097	100000	1.06	0	28	68	155	28.3				0	0	0	1	10	50	0	0	0	0	0	0	0	0	1	0	0	0	0	0	0	0	0	0	0	3	0	4059
1795	57.5	121	61	35	45.1	1.19	19	1.51	4883	100000	1.19	0	29	68	155	28.3				0	0	0	1	10	50	0	0	0	0	0	0	0	0	0	0	0	0	0	0	1	0	0	0	0	3	0	4178
1796	45	115	55	37	27.5	0.68	11.2	0.58	44715	100000	0.68	0	28	57	155	23.73				0	0	0	1	10	50	0	0	0	0	0	0	0	0	0	0	0	0	0	0	0	0	0	0	0	0	0	4268
1797	50	118		36	48.8	1.23	19.2	1.22	4097	79187	1.23	0	30	66	155	27.47				0	0	0	0	10	50	0	0	0	0	0	0	0	0	0	0	0	0	0	0	1	0	0	0	3	3	0	4390
1798	47	109		31	32.8	0.93	30	1.23	4658	100000	0.93	0	25	56	155	23.31				0	0	0	1	8.33	50	0	0	0	0	0	1	1	0	0	1	0	0	0	0	0	0	0	0	0	0	0	4416
1799	45.5	108	60		63.1	1.78	40.8	1.57	50976	100000	1.78	0	25	53	155	22.06				0	0	0	1	10	50	0	0	0	0	0	0	0	0	0	1	0	0	0	0	0	0	0	0	0	0	0	4444
1800	45	119		37	42.3	0.98	49.4	3.03	145	52685	0.98	1	33	57	155	23.73				0	0	0	0	10	50	0	0	0	0	0	0	0	0	0	0	0	0	0	0	1	0	0	0	3	0	0	4523
1801	43	122	54	37	48.8	1.04	16.8	1.11	3015	52352	1.04	0	31	54	155	22.48				0	0	0	1	10	50	0	0	0	0	1	0	0	0	0	0	0	0	0	0	0	0	0	0	3	0	0	4723
1802	52	118	56	38	27.7	0.72	4.45	0.29	39216	100000	0.72	0	28	61	155	25.39				0	0	1	1	10	50	0	0	0	0	0	1	0	0	1	0	0	0	0	0	0	0	0	0	0	3	0	4727
1803	58.5	116	59	36	36.5	1.07	38.9	2.59	2390	100000	1.07	1	30	63	155	26.22				0	0	0	0	10	50	0	0	0	0	0	0	1	0	0	0	0	0	0	0	0	0	0	0	3	3	0	4783
1804	48.6	113	58	37	39.3	1.06	28.8	1.45	47150	100000	1.06	0	29	62	155	25.81				0	0	1	1	10	53	0	0	0	0	0	0	0	0	0	0	0	0	0	0	0	0	0	2	0	3	0	4796
1805	56	124		38	48.4	1.19	13	1.1	13322	100000	1.19	0	27	77	155	32.05				0	0	0	0	10	50	0	0	0	0	0	0	0	0	0	0	0	0	0	0	0	0	0	0	0	4	0	4832
1806	48.6	120		31	45.5	1.09	5.94	0.39	22978	7916	1.09	0	28	57	155	23.73				0	0	0	1	9.5	50	0	0	0	0	1	1	0	0	1	0	0	0	0	0	0	0	0	0	0	0	0	4857
1807	48	113		34	46.3	1.24	33.2	1.66	10067	100000	1.24	0	23	62	155	25.81				0	0	0	0	10	50	0	0	0	0	0	0	0	0	0	0	0	0	0	0	0	0	0	0	1	3	0	4985
1808	48	115	61	31	40.2	1.04	28.5	1.56	6527	100000	1.04	0	27	56	155	23.31				0	0	0	1	10	50	0	0	0	0	0	0	0	1	0	0	0	0	0	0	1	0	0	0	0	0	0	5074
1809	48.7	114	57	34	55.8	1.48	16.6	0.87	100000	100000	1.48	0	21	67	155	27.89				0	0	1	1	10	50	0	0	0	0	0	0	0	0	1	0	0	0	0	0	0	0	0	0	1	3	0	5090
1810	53	118	63	38.3	47	1.23	33.2	2.21	12051	100000	1.23	0	28	60	155	24.97				0	0	0	1	10	50	0	0	0	0	0	0	0	0	0	0	0	0	0	0	0	0	0	0	0	0	0	5099
1811	55.3	109	59	32	24.8	0.78	23.6	1.1	4609	100000	0.78	0	30	63	155	26.22				0	0	0	1	10	50	0	0	0	0	0	0	1	0	0	0	0	0	0	0	0	0	0	0	3	3	0	5148
1812	67	118	60	32	35.5	1.11	13.3	1.09	6706	100000	1.11	0	34	75	155	31.22				0	0	0	1	10	50	0	0	0	0	0	0	1	0	0	0	0	0	0	0	0	1	0	0	3	4	0	5237
1813	60.2	119	71	38	39.4	1.11	5.55	0.42	19376	100000	1.11	0	28	70	155	29.14				0	0	1	1	10	50	0	0	0	0	0	0	1	0	0	0	0	0	0	0	0	0	0	0	0	3	0	5298
1814	56.2	125	54	39	69.4	1.68	11.6	1.01	16140	100000	1.68	0	31	72	155	29.97				0	0	1	1	10	51	0	1	1	0	0	0	1	0	0	0	0	0	0	0	1	0	0	2	3	3	0	5357
1815	59	121	61	37	30.6	0.82	44.8	3.64	2182	100000	0.82	1	26	73	155	30.39				0	0	0	0	10	50	0	0	0	0	0	0	0	0	0	1	0	1	0	0	0	0	0	0	0	4	0	5419
1816	65.1	114	61		45.9	1.51	17.6	1.19	7928	100000	1.51	0	28	73	155	30.39				0	0	1	1	10	50	0	0	0	0	0	0	0	0	1	0	0	0	0	0	1	0	0	0	0	4	0	5420
1817	58.5	128	72		27.4	0.65	5.75	0.56	19832	100000	0.65	0	29	69	155	28.72				0	0	0	0	10	50	0	0	0	1	0	0	0	0	1	0	0	0	0	0	0	0	0	0	0	3	0	5471
1818	55.1	113	45		26.4	0.78	5.8	0.32	35655	100000	0.78	0	29	67	155	27.89				0	0	0	1	10	50	0	0	0	0	0	0	0	0	0	0	0	0	0	0	0	0	0	0	0	3	0	5597
1819	58.7	134	53	43	48.5	1.03	17.8	1.92	1999	100000	1.03	0	30	67	155	27.89				0	0	1	1	10	50	0	0	0	0	0	1	0	0	0	0	0	0	0	0	0	0	0	0	3	3	0	5620
1820	48	115		34	46.8	1.21	12.3	0.67	12924	30232	1.21	0	30	57	155	23.73				0	0	1	0	10	48	0	0	0	0	0	1	0	0	0	0	0	0	0	0	0	1	1	1	3	0	1	5672
1821	46.4	114	50		43.9	1.13	26.9	1.37	976	59873	1.13	0	26	57	155	23.73				0	0	0	0	10	50	0	0	0	0	0	0	0	1	0	0	0	0	0	0	1	0	0	0	0	0	0	5797
1822	61.5	112	53	35	19.9	0.65	20.1	1.18	43335	100000	0.65	0	28	70	155	29.14				0	0	0	1	9	50	0	0	0	0	0	0	0	0	0	1	0	0	0	0	0	0	0	0	0	3	0	5914
1823	45.1	122	61		68.9	1.52	7.69	0.52	50095	29710	1.52	0	18	63	155	26.22				0	0	0	1	10	50	0	0	0	0	0	0	1	1	1	0	0	0	0	0	0	0	0	0	1	3	0	5925
1824	56.3	118	58	38	44.9	1.23	6.74	0.47	100000	100000	1.23	0	29	70	155	29.14				0	0	0	1	10	50	0	0	0	0	0	0	0	0	1	0	0	0	0	0	0	0	0	1	0	3	0	6056
1825	46	119		35	43.6	1.02	53.7	3.35	110	100000	1.02	1	24	57	155	23.73				0	0	0	1	10	50	0	0	0	0	0	0	1	0	0	0	0	0	0	0	0	0	0	0	1	0	0	6107
1826	53.5	118	51		28.1	0.74	6.44	0.43	62936	100000	0.74	0	29	63	155	26.22				0	0	0	1	10	50	0	0	0	0	0	0	0	1	0	0	0	0	0	0	0	0	0	0	0	3	0	6139
1827	46.5	119	60	36	41	0.97	25.7	1.61	23629	100000	0.97	0	30	57	155	23.73				0	0	1	1	10	50	0	0	0	0	0	0	1	0	0	1	0	0	0	0	0	0	0	0	3	0	0	6223
1828	48.5	113	63	32	25.6	0.69	21.6	1.09	10560	100000	0.69	0	27	60	155	24.97				0	0	0	1	10	50	0	0	0	0	0	0	0	0	0	0	0	0	0	0	0	0	0	0	0	0	0	6233
1829	53.8	121	61	37	43.2	1.09	8.64	0.65	36374	75940	1.09	0	28	63	155	26.22				0	0	0	0	10	50	0	0	0	0	0	0	0	0	0	0	0	0	0	0	0	0	0	0	0	3	0	6283
1830	51	121	57	39	56	1.36	26.5	1.91	12896	100000	1.36	0	30	62	155	25.81				0	0	0	1	10	50	0	0	0	1	0	0	0	0	0	0	0	0	0	0	0	0	0	2	3	3	0	6291
1831	59.1	120	64		26.4	0.72	15.1	1.18	1639	46548	0.72	0	28	65	155	27.06				0	0	0	0	10	50	0	0	0	0	0	0	1	0	1	0	0	0	0	0	0	0	0	0	0	3	0	6302
1832	50	121		34	40.4	0.96	10.6	0.75	4943	23681	0.96	0	32	58	155	24.14				0	0	0	1	10	48	0	0	0	0	0	0	0	0	0	0	0	0	0	0	0	0	0	0	3	0	0	6308
1833	48	110	51		30.1	0.85	19.4	0.85	17632	100000	0.85	0	27	61	155	25.39				0	0	0	1	10	50	0	0	0	0	0	0	0	0	0	0	0	0	0	0	1	0	0	0	0	3	0	6418
1834	48	107	59	33	27.1	0.8	20	0.76	6930	77980	0.8	0	28	59	155	24.56				0	0	0	1	9.67	50	0	0	0	0	0	0	0	0	0	0	0	0	0	0	0	0	0	0	0	0	0	6477
1835	52.2	119		36	70.9	1.81	12	0.82	3887	100000	1.81	0	42	47	155	19.56				0	0	1	0	9.67	50	0	0	0	0	0	0	0	0	1	0	0	0	0	0	0	0	0	0	5	0	0	6494
1836	51.5	114		36	34.1	0.94	16	0.88	4536	39508	0.94	0	30	64	155	26.64				0	0	0	0	10	50	0	0	0	0	0	0	0	0	0	0	0	0	0	0	0	0	0	0	3	3	0	6548
1837	56	117	55	35	27.9	0.77	18.3	1.22	8557	100000	0.77	0	28	67	155	27.89				0	0	1	1	7.33	50	0	0	0	0	0	1	0	0	1	0	0	0	0	0	1	0	0	0	0	3	0	6573
1838	45	112		36	35.9	0.94	15.5	0.71	6140	24642	0.94	0	30	53	155	22.06				0	0	0	1	10	50	0	0	0	0	0	0	0	0	0	0	0	0	0	0	1	0	0	0	3	0	0	6620
1839	50	121	66	37	38.9	0.93	10.8	0.76	44227	100000	0.93	0	23	59	155	24.56				0	0	0	0	10	50	0	0	0	0	1	0	0	0	0	0	0	0	0	0	0	0	0	0	1	0	0	6708
1840	67.5	121	67	41	58.7	1.76	18.2	1.68	26669	100000	1.76	0	30	63	155	26.22				0	0	0	1	10	50	0	0	0	0	0	1	0	0	0	0	0	0	0	0	1	0	0	0	3	3	0	6716
1841	45	114		32	70.2	1.78	16.3	0.81	28522	68496	1.78	0	25	60	155	24.97				0	0	1	1	10	50	0	0	0	0	0	1	0	0	0	0	0	0	0	0	1	0	0	0	0	0	0	6776
1842	51	117	79	25	37.7	0.98	14.1	0.87	11888	100000	0.98	0	26	57	155	23.73				0	0	1	1	10	50	0	0	0	0	0	0	0	1	0	0	0	0	0	0	0	0	0	0	0	0	0	6833
1843	51.8	123	64.5	39	75.6	1.79	13.4	1.04	94837	100000	1.79	0	29	65	155	27.06				0	0	0	1	10	50	0	0	0	0	0	0	0	1	0	1	0	1	0	0	1	0	0	0	0	3	0	6849
1844	49.5	116	48	35	54.2	1.41	20	1.16	90592	100000	1.41	0	31	59	155	24.56				0	0	0	1	10	50	0	0	0	0	0	0	1	0	1	0	0	0	0	0	0	0	0	0	3	0	0	6930
1845	51.5	121		39	33.5	0.82	9.41	0.68	6257	24698	0.82	0	27	64	155	26.64				0	0	0	0	10	50	0	0	0	0	0	0	1	0	0	0	0	0	0	0	1	0	0	0	0	3	0	7001
1846	52.5	120	72	34.5	25.7	0.64	17.3	1.23	5256	100000	0.64	0	22	67	155	27.89				0	0	1	1	10	53	0	0	0	0	0	0	0	0	0	0	0	0	0	0	0	0	0	2	1	3	0	7176
1847	47	116	72	33	34.4	0.86	23.3	1.31	2395	84359	0.86	0	25	58	155	24.14				0	0	0	0	10	50	0	0	0	0	0	0	0	0	0	0	0	0	0	0	1	0	0	0	0	0	0	7224
1848	55.3	119	66	38	37	0.98	21.7	1.55	6548	100000	0.98	0	31	71	155	29.55				0	0	1	1	10	50	0	0	0	0	0	0	0	0	0	0	0	0	0	0	0	0	0	0	3	3	0	7390
1849	48.1	120	60		54.7	1.3	22	1.46	22176	100000	1.3	0	25	60	155	24.97				0	0	1	0	10	48	0	0	0	0	0	0	0	1	1	0	0	0	0	0	0	0	0	0	0	0	0	7418
1850	50	122	33	41	37	0.87	11.3	0.83	7365	100000	0.87	0	33	60	155	24.97				0	0	1	1	10	50	0	0	0	0	0	0	0	0	0	0	0	0	0	0	1	0	0	0	3	0	0	7503
1851	60	119		38	35.5	1	9.13	0.7	9226	32591	1	0	28	75	155	31.22				0	0	0	0	10	50	0	0	0	0	0	0	0	0	0	0	0	0	0	0	1	0	0	0	0	4	0	7504
1852	64.5	128		42	49.9	1.27	27.1	2.89	73	18270	1.27	1	39	78	155	32.47				0	0	1	0	10	50	0	0	0	0	0	0	1	0	0	0	0	0	0	0	0	0	0	0	4	4	0	7529
1853	49	116	63	35	37.7	0.97	11.3	0.65	11206	100000	0.97	0	28	62	155	25.81				0	0	0	1	10	50	0	0	0	0	0	0	0	0	0	0	0	0	0	0	1	0	0	0	0	3	1	7620
1854	43.2	118	67	35	42.4	0.97	14.4	0.83	52447	100000	0.97	0	26	57	155	23.73				0	0	0	0	10	50	0	0	0	0	0	0	0	0	0	0	0	0	0	0	1	0	0	0	0	0	0	7642
1855	57.3	113	56		34.4	1.04	13.5	0.77	32105	100000	1.04	0	30	68	155	28.3				0	0	1	0	10	50	0	0	0	0	0	0	0	0	1	0	0	0	0	0	1	0	0	0	3	3	0	7721
1856	39.4	119	58		39.5	0.85	13	0.74	64218	100000	0.85	0	29	54	155	22.48				0	0	1	0	10	50	0	0	0	0	0	0	0	1	1	0	0	0	0	0	0	0	0	0	0	0	0	7822
1857	53.6	115	58		27.4	0.76	10.9	0.64	24216	100000	0.76	0	32	65	155	27.06				0	0	0	0	9	50	0	0	0	0	0	0	0	0	0	1	0	0	0	0	1	0	0	0	3	3	0	7935
1858	56.1	117	66		45.4	1.26	13.3	0.89	100000	100000	1.26	0	25	68	155	28.3				0	0	1	0	9.5	50	0	0	0	0	0	1	1	0	0	0	0	0	0	0	0	0	0	0	0	3	0	8096
1859	47.7	131		42	73.1	1.42	10.7	0.93	4630	28536	1.42	0	34	61	155	25.39				0	0	0	1	10	50	0	0	0	0	0	0	0	0	0	0	0	0	0	0	0	0	0	0	3	3	0	8106
1860	54.8	108	63		17.4	0.55	49	2.17	2405	100000	0.55	0	27	68	155	28.3				0	0	0	1	10	50	0	0	0	0	0	0	0	0	0	1	0	0	0	0	1	0	0	0	0	3	0	8385
1861	46.7	116	56		49.9	1.25	20.5	1.14	42023	100000	1.25	0	29	56	155	23.31				0	0	0	0	10	50	0	0	0	0	0	0	0	0	1	0	0	0	0	0	0	0	0	0	0	0	0	8434
1862	48	115	64		26.4	0.68	26.6	1.45	5572	100000	0.68	0	30	55	155	22.89				0	0	0	0	10	50	0	0	0	0	0	0	0	0	0	0	0	0	0	0	0	0	0	0	3	0	0	8574
1863	64.8	118	69.4		60.5	1.85	21.9	1.74	4431	100000	1.85	0	34	76	155	31.63				0	0	1	1	10	48	0	0	0	0	0	0	1	0	0	0	0	0	0	0	0	0	0	0	3	4	0	8610
1864	50.1	115	69		43.1	1.15	24.5	1.38	9665	100000	1.15	0	29	59	155	24.56				0	0	0	1	10	49	0	1	1	0	0	0	0	0	1	0	0	0	0	0	1	0	0	1	0	0	1	8673
1865	50.5	114	69	37	39.8	1.08	14	0.76	8502	36916	1.08	0	29	62	155	25.81				0	0	0	1	10	49	0	0	0	0	0	0	0	1	0	0	0	0	0	0	0	0	0	0	0	3	1	8982
1866	42.5	115	74		43.1	1.03	28.3	1.43	14022	100000	1.03	0	23	55	155	22.89				0	0	0	1	10	50	0	0	0	0	0	0	1	0	0	0	0	0	0	0	1	0	0	0	1	0	0	9069
1867	49	109	54	17	44.9	1.31	39	1.65	17741	100000	1.31	0	23	49	155	20.4				0	0	1	0	8.5	42	0	0	0	0	0	0	0	0	1	0	0	0	0	0	1	0	0	1	1	0	1	9340
1868	48.7	114	57		32.5	0.86	22.9	1.21	28975	100000	0.86	0	25	60	155	24.97				0	0	0	0	8.5	50	0	0	0	0	0	1	0	0	1	0	0	0	0	0	1	0	0	0	0	0	0	9519
1869	50.5	119	51		29.6	0.74	6.64	0.44	70480	100000	0.74	0	28	61	155	25.39				0	0	0	0	10	50	0	0	0	0	0	0	0	0	1	0	0	0	0	0	1	0	0	0	0	3	0	9598
1870	57.2	115	70		47.5	1.39	14.9	0.93	15989	100000	1.39	0	33	68	155	28.3				0	0	1	1	10	48	0	1	1	0	0	0	0	0	1	0	0	0	0	0	1	0	0	0	3	3	1	9608
1871	52	121	60		51.2	1.26	7.67	0.56	19754	100000	1.26	0	23	60	155	24.97				0	0	1	1	10	50	0	0	0	1	0	0	0	0	0	0	0	0	0	0	0	0	0	0	1	0	0	9618
1872	49	123	49	37	23.1	0.52	11.3	0.84	10299	100000	0.52	0	24	62	155	25.81	128	78	94.67	0	0	0	0	10	50	0	0	0	0	0	0	0	0	0	0	0	0	0	0	0	0	0	0	1	3	0	9743
1873	51	123		37	50	1.17	12.3	0.94	7158	61223	1.17	0	29	65	155	27.06				0	0	0	1	9.5	50	0	0	0	0	0	0	0	0	0	0	0	0	0	0	0	0	0	0	0	3	0	9771
1874	57	121		38	26.4	0.69	12.9	1.01	1222	21396	0.69	0	32	69	155	28.72	129	84	99	0	0	0	1	10	50	0	0	0	0	0	0	0	0	0	1	0	0	0	0	0	0	0	0	3	3	0	9829
1875	46.3	121	50	36.8	75.5	1.72	28.3	1.9	15636	100000	1.72	0	26	61	155	25.39	132	77	95.33	0	0	0	1	9.5	50	0	0	0	0	0	0	0	0	1	0	0	0	0	0	0	0	0	0	0	3	0	9853
1876	45	120	59		31.4	0.71	20.1	1.28	7774	100000	0.71	0	27	61	155	25.39				0	0	0	0	10	50	0	1	1	0	0	0	0	0	1	0	0	0	0	0	0	0	0	0	0	3	0	9948
1877	43	115	56		27.5	0.66	17.6	0.89	616	7128	0.66	0	36	51	155	21.23	104	63	76.67	0	0	1	0	9.67	50	0	0	0	0	0	1	0	0	0	1	0	0	0	0	0	0	0	0	4	0	2	9963
1878	53	124		39	47.2	1.11	25.8	2.1	1455	100000	1.11	0	21	64	155	26.64	111	70	83.67	0	0	0	1	10	50	0	0	0	0	0	0	0	0	1	0	0	0	0	0	0	0	0	0	1	3	0	10002
1879	57	122	68	37	57.1	1.47	8.63	0.7	100000	100000	1.47	0	27	66	155	27.47	115	63	80.33	0	0	0	1	10	50	0	0	0	0	0	0	0	1	0	0	0	0	0	0	1	0	0	0	0	3	0	10089
1880	50	115	55	34	38.1	1.01	44.6	2.51	7991	100000	1.01	1	24	64	155	26.64	119	67	84.33	0	0	0	0	10	50	0	0	0	0	0	0	0	0	0	0	0	0	0	0	1	1	0	0	1	3	0	10134
1881	56.7	121	62	36	33.8	0.88	4.69	0.36	82523	100000	0.88	0	28	65	155	27.06	112	65	80.67	0	0	0	1	10	50	0	0	0	0	0	0	0	0	1	0	0	0	0	0	0	0	0	0	0	3	0	10176
1882	47	124	68	37	61.5	1.34	12.5	0.93	82451	100000	1.34	0	25	55	155	22.89	115	76	89	0	0	0	1	10	50	0	0	0	0	0	0	0	0	0	0	0	0	0	0	1	0	0	0	0	0	0	10184
1883	48	115	67.6	32	53.4	1.38	9.35	0.51	100000	100000	1.38	0	24	58	155	24.14	110	62	78	0	0	0	0	10	50	0	0	0	0	0	0	0	1	0	0	0	0	0	0	0	0	0	0	1	0	0	10199
1884	53.5	127			20.2	0.45	7.72	0.68	1342	92570	0.45	0	24	69	155	28.72				0	0	0	1	8.67	50	0	0	0	0	0	1	0	0	1	0	0	0	0	0	0	0	0	0	1	3	0	10219
1885	60	112		33	41.3	1.32	32.1	1.84	2297	100000	1.32	0	27	68	155	28.3				0	0	0	0	10	50	0	0	0	0	0	0	0	0	0	0	0	0	0	0	0	0	0	0	0	3	0	10249
1886	54.5	110	68	20	19.1	0.59	49.9	2.41	484	100000	0.59	0	29	66	155	27.47	123	76	91.67	0	0	1	1	10	50	0	0	0	0	0	0	1	0	1	0	0	0	0	0	0	0	0	0	0	3	0	10273
1887	44	116	65		33.9	0.81	16.8	0.9	5242	100000	0.81	0	26	55	155	22.89	116	68	84	0	0	0	1	9	50	0	0	0	0	0	1	0	0	1	0	0	0	0	0	1	0	0	0	0	0	0	10287
1888	58	129		41	49.1	1.13	10.4	1.02	5513	100000	1.13	0	27	75	155	31.22				0	0	0	1	10	50	0	0	0	0	1	0	0	0	0	0	0	0	0	0	0	0	0	0	0	4	0	10311
1889	59.7	116	61.9		31	0.92	13.8	0.93	35902	100000	0.92	0	25	66	155	27.47	117	81	93	0	0	1	0	10	50	0	0	0	0	0	0	1	1	0	0	0	0	0	0	0	0	0	0	0	3	0	10318
1890	50.9	114	55	36	66.2	1.82	14.2	0.77	98040	100000	1.82	0	26	59	155	24.56	114	66	82	0	0	0	1	10	50	0	0	0	0	0	0	0	1	1	0	0	0	0	0	1	0	0	0	0	0	0	10404
1891	46.3	117		37	49.7	1.21	22.3	1.29	4616	100000	1.21	0	27	60	155	24.97	117	62	80.33	0	0	0	1	9	50	0	0	0	0	0	0	0	0	1	0	0	0	0	0	0	0	0	0	0	0	0	10450
1892	50	116	64		37.7	0.98	31.9	1.87	9145	100000	0.98	0	29	67	155	27.89				0	0	1	1	9.67	50	0	0	0	0	0	1	0	0	0	0	0	0	0	0	0	1	0	0	0	3	0	10483
1893	57.5	119	53	37	44.3	1.21	12.5	0.92	31189	100000	1.21	0	23	69	155	28.72	113	64	80.33	0	0	0	1	10	50	0	0	0	0	0	0	0	0	0	1	0	0	0	0	0	0	0	0	1	3	0	10537
1894	54.5	124	66		32.7	0.79	12.9	1.07	1664	100000	0.79	0	28	62	155	25.81				0	0	0	1	10	50	0	0	0	0	0	0	0	1	0	0	0	0	0	0	0	0	0	0	0	3	0	10602
1895	47.8	121	67	35	44	1.02	10.8	0.74	14363	100000	1.02	0	30	56	155	23.31				0	0	1	1	10	50	0	1	1	0	0	0	0	0	0	0	0	0	0	0	0	0	0	0	3	0	0	1188
1896	45	122	68	41	50.2	1.1	20.5	1.39	14490	100000	1.1	0	29	54	155	22.48	105	80	88.33	0	0	0	1	10	50	0	0	0	0	0	0	0	0	0	0	0	0	0	0	0	0	0	0	0	0	0	10896
1897	47.5	115		34	37.2	0.95	17.8	0.96	2945	34618	0.95	0	32	48	155	19.98	115	85	95	0	0	0	0	10	50	0	0	0	0	0	0	0	1	1	0	0	0	0	0	0	0	0	0	3	0	0	10990
1898	48	113		34	52.9	1.42	5.57	0.27	53134	2404	1.42	0	29	59	155	24.56	112	71	84.67	0	0	0	1	10	50	0	0	0	0	0	0	0	1	0	0	0	0	0	0	0	0	0	0	0	0	0	11101
1899	49.5	120	72	41	36.5	0.88	9.96	0.67	50095	100000	0.88	0	26	64	155	26.64	125	80	95	0	0	0	0	10	50	0	0	0	0	0	0	1	1	1	0	0	0	0	0	0	0	0	0	0	3	0	11104
1900	43.5	111	54		65.4	1.71	163	7	1565	100000	1.71	1	31	52	155	21.64	125	70	88.33	0	0	0	1	10	50	0	0	0	0	0	0	0	0	0	1	0	0	0	0	0	0	0	0	3	0	0	11119
1901	46.1	124	58		121	2.61	10.6	0.78	100000	100000	2.61	0	26	62	155	25.81	125	65	85	0	0	1	1	10	50	0	0	0	0	0	1	0	0	0	0	0	0	0	0	1	0	0	0	0	3	0	11237
1902	58.5	120		39	46.9	1.28	6.09	0.47	24605	100000	1.28	0	31	64	155	26.64	100	75	83.33	0	0	0	1	10	50	0	0	0	0	0	0	1	0	0	0	0	0	0	0	0	0	0	0	3	3	0	11344
1903	43.2	118	63	37	32	0.73	47.2	2.72	6341	100000	0.73	1	31	53	155	22.06	116	71	86	0	0	0	1	10	50	0	0	0	0	0	1	0	0	0	0	0	0	0	0	1	0	0	0	3	0	0	11405
1904	53	122		32	39.5	0.96	20	1.53	1521	80591	0.96	0	30	71	155	29.55	115	65	81.67	0	0	0	0	10	50	0	0	0	0	0	0	0	0	1	0	0	0	0	0	1	0	0	0	3	3	0	11524
1905	55.8	120	62		38.6	1.01	11.7	0.87	8889	56139	1.01	0	29	65	155	27.06				0	0	0	1	10	50	0	0	0	0	0	0	0	0	1	0	0	0	0	0	0	0	0	0	0	3	0	11544
1906	48	124		38	17.8	0.39	3.95	0.29	1270	252	0.39	0	28	65	155	27.06	135	76	95.67	0	0	0	1	10	50	0	0	0	0	0	0	0	0	1	0	2	0	0	0	0	0	0	0	0	3	0	11626
1907	42.6	115	56	30	32.8	0.79	16.8	0.85	11508	100000	0.79	0	29	53	155	22.06	129	86	100.33	0	0	0	1	10	46	0	0	0	0	0	0	0	0	0	0	0	0	0	0	1	0	0	1	0	0	1	11733
1908	45.8	113	53		42.8	1.11	52.8	2.56	169	73675	1.11	1	25	60	155	24.97				0	0	0	1	10	50	0	0	0	0	0	0	0	0	0	0	0	0	0	0	0	0	0	0	0	0	0	11768
1909	45	115	61	32	39.9	0.99	10.2	0.53	100000	100000	0.99	0	26	61	155	25.39	105	60	75	0	0	1	1	10	50	0	0	0	0	0	1	0	0	0	0	0	0	0	0	0	0	0	0	0	3	0	11853
1910	52.3	120	57		24.4	0.61	11	0.78	4492	100000	0.61	0	27	61	155	25.39				0	0	0	1	10	50	0	0	0	0	0	0	0	0	1	0	0	0	0	0	1	0	0	0	0	3	0	11914
1911	49	118		38	61	1.52	21.1	1.32	6201	100000	1.52	0	28	63	155	26.22	123	63	83	0	0	0	1	10	50	0	0	0	0	0	0	0	0	0	0	0	0	0	0	0	0	0	0	0	3	0	11926
1912	47	119		37	32.2	0.76	17.4	1.1	2251	48801	0.76	0	27	54	155	22.48				0	1	0	1	0	40	0	0	0	0	1	0	0	0	0	0	0	0	0	0	0	0	0	1	0	0	1	11930
1913	49.4	124		36	50.5	1.14	18.3	1.41	2648	91428	1.14	0	30	58	155	24.14				0	0	0	0	10	50	0	0	0	0	0	0	0	1	0	1	0	1	0	0	1	0	0	0	3	0	1	11978
1914	44.1	119		36	44.6	1.02	20.4	1.23	2859	72306	1.02	0	30	59	155	24.56	106	69	81.33	0	0	0	0	10	50	0	0	0	0	0	1	0	0	1	0	0	0	0	0	0	0	0	0	3	0	0	12109
1915	55	119	67	38	35.4	0.94	17.5	1.24	18782	100000	0.94	0	32	67	155	27.89	120	78	92	0	0	0	0	10	50	0	0	0	0	0	0	0	0	1	0	0	0	0	0	0	0	0	0	3	3	0	12134
1916	52.1	122	63	37	59.4	1.44	41.6	3.15	2681	100000	1.44	1	29	68	155	28.3	118	74	88.67	0	0	0	1	10	50	0	0	0	0	0	0	0	0	1	0	0	0	0	0	0	0	0	0	0	3	0	12173
1917	52.5	112	29	33	41.3	1.2	13.4	0.68	33924	100000	1.2	0	26	70	155	29.14	113	85	94.33	0	0	0	0	10	52	0	0	0	0	1	0	0	0	1	0	0	0	0	0	0	0	0	2	0	3	0	12209
1918	44.6	123	45	35	42.6	0.91	51.4	3.59	171	99509	0.91	1	25	61	155	25.39				0	0	1	0	10	50	0	0	0	1	0	0	0	0	0	0	0	0	0	0	0	0	0	0	0	3	0	12231
1919	41.5	126	63	39	32.3	0.63	8.96	0.65	17623	100000	0.63	0	29	51	155	21.23	105	62	76.33	0	0	0	0	10	50	0	0	0	0	0	0	0	0	0	0	0	0	0	0	1	0	0	1	0	0	0	12240
1920	48.5	113	55		17.8	0.48	18.9	0.95	8595	100000	0.48	0	28	60	155	24.97				0	0	0	0	10	50	0	0	0	0	0	0	0	0	0	0	0	0	0	0	0	0	0	0	0	0	0	12314
1921	45	111	58	18	40	1.06	22	0.96	43996	100000	1.06	0	26	64	155	26.64				0	0	0	1	10	50	0	0	0	0	0	0	0	0	1	0	0	0	0	0	0	0	0	0	0	3	0	12377
1922	60.2	119	61		61.2	1.73	24.2	1.86	17421	100000	1.73	0	29	73	155	30.39				0	0	0	0	10	50	0	0	0	0	0	0	1	0	0	0	0	0	0	0	1	0	0	0	0	4	0	12400
1923	46.1	125	65	39	36.8	0.78	31.9	2.41	183	100000	0.78	0	27	53	155	22.06	120	78	92	0	0	0	1	10	50	0	0	0	0	0	0	1	0	0	0	0	0	0	0	0	0	0	0	0	0	0	12408
1924	47.8	115		39	51.2	1.32	19.8	1.08	9309	100000	1.32	0	25	66	155	27.47				0	0	1	1	10	51	0	0	0	0	0	0	0	0	0	0	0	0	0	0	1	0	0	2	0	3	0	12528
1925	49	111	50	33	42.9	1.21	9.8	0.45	100000	100000	1.21	0	31	62	155	25.81	137	66	89.67	0	0	0	0	10	50	0	0	0	0	0	0	0	0	1	0	0	0	0	0	0	0	0	0	3	3	0	12541
1926	56.6	116			36.6	1.04	10.4	0.67	10400	100000	1.04	0	31	66	155	27.47				0	0	0	1	9	50	0	0	0	0	0	0	0	0	0	1	0	0	0	0	0	0	0	0	3	3	0	12551
1927	46.9	120	70	36	45	1.05	19.7	1.29	24501	100000	1.05	0	28	62	155	25.81	120	84	96	0	0	1	0	9.33	50	0	0	0	0	0	1	0	0	0	0	0	0	0	0	0	0	0	0	0	3	2	12638
1928	57.8	119	53	38	30.5	0.84	13.1	0.97	14793	100000	0.84	0	25	75	155	31.22	122	68	86	0	0	0	0	10	50	0	0	0	0	0	0	0	0	0	1	0	0	0	0	0	0	0	0	0	4	0	12674
1929	45.7	115	66	37	27.2	0.68	18.3	0.96	2053	100000	0.68	0	27	62	155	25.81	121	77	91.67	0	0	0	0	10	50	0	0	0	0	0	0	0	0	0	0	0	0	0	0	0	0	0	0	0	3	0	12735
1930	48.8	116	59	34	27.9	0.71	8.11	0.46	34459	100000	0.71	0	27	61	155	25.39	107	74	85	0	0	0	0	10	50	0	0	0	1	0	0	0	0	1	0	0	0	0	0	0	0	0	0	0	3	0	12907
1931	51.5	119	52	37	67	1.7	24.7	1.67	31092	100000	1.7	0	24	67	155	27.89	101	76	84.33	0	0	1	0	10	50	0	0	0	0	0	0	0	0	1	0	0	0	0	0	0	1	0	0	1	3	0	12911
1932	49.5	120	63	38	48	1.16	15.9	1.08	88793	100000	1.16	0	22	62	155	25.81	117	72	87	0	0	0	1	10	50	0	0	0	0	0	0	0	0	1	0	0	0	0	0	1	0	0	0	1	3	0	12937
1933	53	115	30		21.9	0.6	20.8	1.22	298	21803	0.6	0	20	65	155	27.06				0	0	1	0	10	50	0	0	0	0	0	0	0	1	0	0	0	0	0	0	0	1	0	0	1	3	0	12941
1934	41.5	129	67	41	68.8	1.27	7.2	0.55	20215	100000	1.27	0	23	57	155	23.73	104	66	78.67	0	0	0	1	10	50	0	0	0	0	0	0	0	0	1	0	0	1	0	0	0	0	0	0	1	0	0	12944
1935	52.8	111	58	32	40.6	1.2	10.4	0.51	100000	100000	1.2	0	29	64	155	26.64	116	68	84	0	0	0	0	10	50	0	0	0	0	1	0	0	0	0	0	0	0	0	0	1	0	0	0	0	3	0	12965
1936	48	124	69		43	0.95	8.44	0.63	55493	100000	0.95	0	29	63	155	26.22				0	0	1	1	10	50	0	0	0	0	0	0	0	0	1	0	0	0	0	0	1	0	0	0	0	3	0	12973
1937	47.5	123	70		28.6	0.64	6.32	0.46	17955	56745	0.64	0	31	56	155	23.31				0	0	1	0	10	49	0	0	0	0	0	1	0	0	0	0	0	0	0	0	1	1	0	1	3	0	1	12984
1938	50.3	138	49	43	120	2.15	10	1.02	100000	100000	2.15	0	15	64	155	26.64	125	76	92.33	0	0	0	0	10	50	0	0	0	0	0	0	0	0	0	0	0	0	0	0	0	0	0	0	1	3	0	12994
1939	56	108	50	32	18.7	0.61	50.2	2.26	4505	100000	0.61	0	28	72	155	29.97	112	65	80.67	0	0	1	1	10	50	0	0	0	0	0	0	1	0	0	0	0	0	0	0	0	0	0	0	0	3	0	13198
1940	49	113	59.9		39.3	1.07	11.6	0.59	6136	100000	1.07	0	29	63	155	26.22	120	66	84	0	0	0	0	10	50	0	0	0	0	0	0	0	0	0	1	0	0	0	0	0	0	0	0	0	3	0	13249
1941	40	117	58	33	40.2	0.9	20	1.05	44462	100000	0.9	0	28	51	155	21.23	105	63	77	0	0	0	0	10	50	0	0	0	0	0	0	1	1	0	0	0	0	0	0	0	0	0	0	0	0	0	13275
1942	48	123	60	39	34.8	0.78	10.6	0.78	2279	100000	0.78	0	33	62	155	25.81	133	87	102.33	0	0	0	0	10	50	0	0	0	0	0	0	0	1	0	0	0	0	0	0	0	0	0	0	3	3	0	13469
1943	39.5	114	57	33	60	1.41	28.9	1.34	100000	100000	1.41	0	31	53	155	22.06	107	76	86.33	0	0	1	1	9.67	50	0	0	0	0	0	0	0	0	0	0	0	0	0	0	1	0	0	0	3	0	0	13503
1944	46	114		34	37.3	0.95	96	4.89	48	55834	0.95	1	29	57	155	23.73				0	0	0	0	9.5	50	0	0	0	0	0	0	0	0	0	0	0	0	0	0	0	0	0	0	0	0	0	13546
1945	60.2	116	57	35	45.8	1.37	8.74	0.59	77600	100000	1.37	0	31	72	155	29.97	138	82	100.67	0	0	0	0	10	50	0	0	0	0	0	0	1	0	1	0	0	0	0	0	0	0	0	0	3	3	0	13608
1946	44.6	118	72		65.3	1.53	21.1	1.24	39521	100000	1.53	0	28	55	155	22.89				0	0	1	1	10	50	0	0	0	0	0	0	1	0	0	0	0	0	0	0	0	0	0	0	0	0	0	13620
1947	49	111	66	21	42.8	1.2	15.9	0.74	25718	100000	1.2	0	27	65	155	27.06	105	72	83	0	0	0	1	10	50	0	0	0	0	0	0	0	0	0	0	0	0	0	0	0	0	0	0	0	3	0	13652
1948	56.2	117	58	36	25.9	0.72	16.5	1.1	7476	100000	0.72	0	29	73	155	30.39	110	70	83.33	0	0	1	1	9.67	50	0	0	0	0	0	0	0	0	0	0	0	0	0	0	0	0	0	0	0	4	0	13674
1949	49	115	57	33	63.7	1.67	63.4	3.52	3941	100000	1.67	1	24	63	155	26.22	104	60	74.67	0	0	0	1	10	50	0	0	0	0	0	0	0	0	1	0	0	0	0	0	1	0	0	0	1	3	0	13698
1950	51.5	122	68	38	28.8	0.69	25.4	1.9	54	100000	0.69	0	27	63	155	26.22	119	79	92.33	0	0	0	0	10	50	0	0	0	0	0	0	0	1	0	0	0	0	0	0	0	0	0	0	0	3	1	13920
1951	55	120	55	35	37.9	0.98	12.4	0.91	49748	100000	0.98	0	31	71	155	29.55	123	78	93	0	0	0	1	10	50	0	0	0	0	0	0	0	0	1	0	0	0	0	0	1	0	0	0	3	3	1	13984
1952	43	121	53	38	31.5	0.68	38.6	2.47	3181	100000	0.68	0	28	55	155	22.89	123	85	97.67	0	0	0	0	10	50	0	0	0	0	0	0	1	0	1	0	0	0	0	0	1	0	0	0	0	0	0	14083
1953	62.5	117	64	36	37.1	1.12	14.8	1.09	4650	100000	1.12	0	27	82	155	34.13	112	86	94.67	0	0	1	0	9.67	50	0	0	0	0	0	0	0	0	0	0	0	0	0	0	0	0	0	0	0	4	0	14149
1954	47.5	117		38	67.4	1.67	29.3	1.73	4204	100000	1.67	0	27	69	155	28.72	129	84	99	0	0	0	0	10	50	0	1	1	0	0	0	0	0	0	0	0	0	0	0	1	0	0	0	0	3	0	14205
1955	41	118	63	34	54.1	1.2	43.3	2.41	957	100000	1.2	0	26	54	155	22.48	112	80	90.67	0	0	0	0	10	50	0	0	0	0	0	0	0	0	0	0	0	0	0	0	1	0	0	0	0	0	0	14267
1956	39	122		40	51.5	1.05	48	3.04	366	100000	1.05	1	26	50	155	20.81	116	68	84	0	0	0	1	10	50	0	0	0	0	0	0	0	0	1	0	0	0	0	0	1	0	0	0	0	0	0	14271
1957	50.5	115	59	33	41.8	1.12	13.8	0.78	59534	100000	1.12	0	25	61	155	25.39	126	84	98	0	0	1	0	10	50	0	0	0	0	0	1	0	0	0	0	0	0	0	0	0	0	0	0	0	3	0	14315
1958	49.6	114	58	32.4	39.3	1.06	49.3	2.64	2704	100000	1.06	1	28	63	155	26.22	123	75	91	0	0	1	1	10	48	0	0	0	0	0	0	0	0	1	0	0	0	0	0	1	0	0	1	0	3	0	14321
1959	52	117	71.3	35	31.7	0.83	8.99	0.56	41340	100000	0.83	0	30	61	155	25.39	116	78	90.67	0	0	0	1	10	50	0	0	0	0	0	0	0	0	0	0	0	0	0	0	0	0	0	0	3	3	0	14331
1960	45.2	109	66	33	42.3	1.17	13.4	0.53	78891	100000	1.17	0	32	60	155	24.97	117	72	87	0	0	0	1	10	50	0	0	0	0	0	0	0	1	0	0	0	0	0	0	0	0	0	0	3	0	0	14340
1961	46.5	116	56.2	34	53.8	1.34	29.7	1.65	29368	100000	1.34	0	29	64	155	26.64	112	60	77.33	0	0	0	1	10	50	0	0	0	0	1	0	0	0	1	0	0	0	0	0	0	0	0	0	0	3	0	14392
1962	47.7	115	45	30	24.3	0.62	12.9	0.7	4638	97956	0.62	0	31	60	155	24.97	110	69	82.67	0	0	1	1	10	50	0	0	0	0	0	0	0	0	1	0	2	0	0	0	1	0	0	0	3	0	0	14468
1963	47.2	115	51	32	50	1.28	78.7	4.25	18980	100000	1.28	1	26	60	155	24.97	118	67	84	0	0	0	0	10	50	0	0	0	0	0	0	0	0	0	0	0	0	0	0	0	0	0	0	0	0	0	14476
1964	46.5	118	51	33	31.7	0.76	36.6	2.21	8788	100000	0.76	0	29	62	155	25.81	120	71	87.33	0	0	0	0	10	50	0	0	0	0	0	0	0	0	0	0	0	0	0	0	0	0	0	0	0	3	0	14499
1965	45.8	115	56	35	45.9	1.15	15.7	0.83	34179	100000	1.15	0	29	55	155	22.89	106	82	90	0	0	1	0	10	50	0	0	0	0	0	0	0	0	0	0	0	0	0	0	0	0	0	0	0	0	0	14666
1966	38.1	116		33	47.8	1.09	53.9	2.73	387	98429	1.09	1	30	49	155	20.4	112	70	84	0	0	0	0	10	50	0	0	0	0	0	0	0	0	0	0	0	0	0	0	1	0	0	0	3	0	0	14742
1967	55.5	123	65	38	22.1	0.55	11.8	0.97	1087	100000	0.55	0	30	68	155	28.3	106	78	87.33	0	0	1	1	10	50	0	0	0	0	0	0	0	0	0	0	0	0	0	0	1	0	0	0	3	3	0	14967
1968	49.9	123		37.7	54.2	1.25	47.2	3.57	219	97302	1.25	1	30	62	155	25.81	127	68	87.67	0	0	0	0	10	50	0	0	0	0	0	0	0	0	0	0	0	0	0	0	1	0	0	0	3	3	0	14978
1969	51	115	54	36	93.5	2.52	23.5	1.34	16427	100000	2.52	0	29	61	155	25.39	109	67	81	0	0	0	1	10	50	0	0	0	0	0	0	1	0	0	0	0	0	0	0	0	0	0	0	0	3	1	15017
1970	52	123	68	38	46.8	1.11	11	0.85	61107	100000	1.11	0	24	64	155	26.64	113	86	95	0	0	0	0	10	50	0	0	0	1	0	0	0	0	0	1	0	0	0	0	1	0	0	0	1	3	0	15029
1971	61.4	119		37	63	1.81	30.8	2.41	1486	100000	1.81	0	29	72	155	29.97	119	68	85	0	0	0	1	10	50	0	0	0	0	0	0	0	0	1	0	0	0	0	0	1	0	0	0	0	3	0	15062
1972	48	114	62		42.5	1.12	19.8	1.03	10024	100000	1.12	0	25	62	155	25.81	107	54	71.67	0	0	1	1	10	50	0	0	0	0	0	0	0	0	1	0	0	0	1	0	0	0	0	0	0	3	1	15153
1973	45.3	119	66	35	34.4	0.8	19.6	1.21	1785	100000	0.8	0	27	57	155	23.73	127	77	93.67	0	0	0	0	10	50	0	0	0	1	0	0	0	0	0	0	0	0	0	0	0	0	0	0	0	0	0	15260
1974	47.1	116	69	34	27.8	0.7	16.2	0.91	12525	100000	0.7	0	30	59	155	24.56	104	67	79.33	0	0	0	1	10	50	0	0	0	0	0	0	0	0	0	1	0	0	0	0	1	0	0	0	3	0	0	15323
1975	57	122	71	41	37.5	0.97	15.6	1.27	21107	100000	0.97	0	26	75	155	31.22	118	81	93.33	0	0	1	1	10	50	0	0	0	0	0	0	0	0	0	0	0	0	0	0	0	0	0	0	0	4	0	15800
1976	56.5	125	68	39	27.2	0.66	14.8	1.3	1255	100000	0.66	0	30	71	155	29.55	116	81	92.67	0	0	0	0	10	50	0	0	0	0	0	0	0	0	0	0	0	0	0	0	0	0	0	0	3	3	0	15825
1977	50.1	116	69.5	35	22.7	0.59	29.4	1.73	1715	100000	0.59	0	28	59	155	24.56	112	67	82	0	0	0	0	10	50	0	0	0	0	0	0	0	0	0	0	0	0	0	0	1	0	0	0	0	0	0	15839
1978	54	119		40	39.6	1.03	15.7	1.1	3997	67657	1.03	0	29	67	155	27.89	121	75	90.33	0	0	0	0	10	50	0	0	0	0	0	0	0	0	1	0	0	0	0	0	1	0	0	0	0	3	0	15843
1979	47.3	123	70.8	40	44.9	1	22	1.6	27258	100000	1	0	26	60	155	24.97	116	62	80	0	0	0	0	10	50	0	0	0	0	0	0	0	0	0	0	0	0	0	0	0	0	0	0	0	0	0	15878
1980	61.7	119	67	37	32.1	0.92	9.82	0.77	59449	100000	0.92	0	24	72	155	29.97	120	80	93.33	0	0	0	0	9	50	0	0	0	0	1	0	0	0	0	0	0	0	0	0	1	0	0	0	1	3	0	15917
1981	50.8	116	65		46.4	1.22	33	1.96	4151	100000	1.22	0	33	63	155	26.22	103	73	83	0	0	0	1	10	50	0	0	0	1	0	0	0	0	0	0	0	0	0	0	0	0	0	0	3	3	0	15941
1982	44.1	120		37	47.6	1.07	25.8	1.62	917	100000	1.07	0	32	54	155	22.48	100	75	83.33	0	0	0	1	10	50	0	0	0	0	0	0	0	0	0	0	0	0	0	0	0	0	0	0	3	0	0	16012
1983	47.5	123	79	38	33.2	0.74	8.63	0.63	16596	100000	0.74	0	26	58	155	24.14	116	77	90	0	0	0	1	10	50	0	0	0	0	0	0	0	0	0	0	0	0	0	0	1	0	0	0	0	0	0	16038
1984	53.8	114	67	34	30.6	0.87	49.1	2.8	882	100000	0.87	1	27	65	155	27.06	124	84	97.33	0	0	0	1	9	50	0	0	0	0	0	0	0	0	0	0	0	0	0	0	1	0	0	0	0	3	0	16085
1985	55	129		42	26.1	0.58	5.51	0.52	3523	6081	0.58	0	26	64	155	26.64	109	70	83	0	0	0	0	10	50	0	0	0	0	0	0	0	0	0	0	0	0	0	0	0	0	0	0	0	3	0	16250
1986	46.7	123	69	39	72.2	1.59	16.6	1.19	38807	100000	1.59	0	30	59	155	24.56	102	75	84	0	0	0	1	10	50	0	0	0	0	0	0	0	0	0	0	0	0	0	0	0	0	0	0	3	0	0	16271
1987	45	118	58.1	37	55.9	1.32	10.2	0.6	100000	100000	1.32	0	28	58	155	24.14	121	83	95.67	0	0	0	1	10	50	0	0	0	0	0	0	0	0	0	0	0	0	0	0	0	0	0	0	0	0	0	16385
1988	49.4	111	60		27.8	0.78	30.7	1.43	11063	100000	0.78	0	30	62	155	25.81	112	70	84	0	0	0	0	10	50	0	0	0	0	0	1	0	1	0	0	0	0	0	0	0	1	0	0	3	3	0	16496
1989	52.5	113	60	32	29.4	0.84	20.5	1.1	30956	100000	0.84	0	26	65	155	27.06	113	84	93.67	0	0	1	0	10	50	0	0	0	0	0	0	0	0	0	0	0	0	0	0	0	1	0	0	0	3	0	16572
1990	50	121		38	63	1.51	18.5	1.31	6766	100000	1.51	0	27	63	155	26.22	123	76	91.67	0	0	0	1	10	50	0	0	0	0	0	0	0	0	1	0	0	0	0	0	1	0	0	0	0	3	0	16631
1991	41.7	120	61	40	72	1.56	13.5	0.82	74399	100000	1.56	0	28	57	155	23.73	108	82	90.67	0	0	1	0	10	50	0	0	0	0	0	0	0	0	0	0	0	0	0	0	0	0	0	0	0	0	0	17059
1992	55.7	119	55	38	53.9	1.44	14.4	1.03	100000	100000	1.44	0	28	68	155	28.3	126	87	100	0	0	1	1	10	50	0	0	0	0	0	1	0	0	0	0	0	0	0	0	1	0	0	0	0	3	0	17113
1993	48.6	121		38	28.6	0.67	7.62	0.53	2924	58494	0.67	0	32	55	155	22.89	115	74	87.67	0	0	0	1	10	50	0	0	0	0	0	0	0	0	1	0	0	0	0	0	0	0	0	0	3	0	0	17139
1994	42.9	114	75	36	20.4	0.5	32.5	1.58	350	24273	0.5	0	26	54	155	22.48	121	69	86.33	0	0	1	1	10	50	0	0	0	0	0	1	0	0	0	0	0	0	0	0	1	0	0	0	0	0	0	17150
1995	47.2	116	62	36	37.8	0.95	30.9	1.74	22414	100000	0.95	0	26	66	155	27.47	108	74	85.33	0	0	1	1	10	51	0	0	0	0	0	1	1	0	1	0	0	0	0	0	0	0	0	0	0	3	0	17381
1996	55.3	123	77	38	23.7	0.58	24.4	2	700	100000	0.58	0	31	60	155	24.97	101	78	85.67	0	0	0	0	10	50	0	0	0	0	0	0	0	0	0	1	0	0	0	0	1	0	0	0	3	0	0	17477
1997	64	120	54	38	28.8	0.84	3.62	0.3	90134	100000	0.84	0	29	74	155	30.8	140	97	111.33	0	0	1	0	10	50	0	1	1	0	0	0	0	0	0	0	0	0	0	0	0	0	0	0	0	4	0	17550
1998	54.6	118	60	37	41.2	1.1	26	1.77	14825	100000	1.1	0	30	65	155	27.06	112	75	87.33	0	0	1	1	9.67	50	0	0	0	0	0	1	0	0	1	0	0	0	0	0	1	0	0	0	3	3	0	17701
1999	48.9	120	60	40	47.3	1.13	16	1.08	11252	100000	1.13	0	25	57	155	23.73	109	74	85.67	0	0	0	1	10	50	0	0	0	0	0	0	0	0	0	0	0	0	0	0	0	1	0	0	0	0	0	17712
[truncated: 20,746 more rows]
